# Supplementary material for: The Escherichia coli Type III Secretion System 2 Has a Global Effect on Cell Surface
Source: mBio. 2018 Jul 3;9(4):e01070-18. doi: 10.1128/mBio.01070-18 (PMC6030553; doi:10.1128/mBio.01070-18)
Supplement: TABLE S1 [file mbo003183965st1.xlsx]

## Sheet: tables for publication
Table1, APPENDIX. Identified proteins with ≥ 2 Peptides. Quantitative values: NSAF as calculated in Scaffold Software Suite
			cytosolic fraction						extracellular fraction
			E. coli O2 WT			E. coli DETT2			E. coli O2 WT			E. coli DETT2
Accession Number	Protein function	Molecular Weight	1	2	3	1	2	3	1	2	3	1	2	3
sp|0002|	FIG00638433: Hypothetical protein YibL	14 kDa											0.00038694
sp|0007|	Outer membrane porin protein NmpC precursor	40 kDa	0.015965	0.026608	0.039471	0.016682	0.016215	0.0092692						8.209e-05
sp|0015|	Uncharacterized GST-like protein yghU associated with glutathionylspermidine synthetase/amidase	32 kDa	0.00037972		0.00013027	0.00032497	0.00020448					0.00018746	0.00016123	0.00026009
sp|0016|	Glutathionylspermidine synthase (EC 6.3.1.8) / Glutathionylspermidine amidohydrolase (EC 3.5.1.78)	71 kDa				6.2259e-05	2.8541e-05
sp|0036|	Malate synthase G (EC 2.3.3.9)	80 kDa	0.00015126	2.6812e-05		0.00032743	0.0001792	0.0002457
sp|0038|	Accessory colonization factor AcfD precursor	167 kDa				2.8995e-05	2.3261e-05
sp|0044|	ATP-dependent protease La (EC 3.4.21.53) Type I	87 kDa	9.9635e-05	2.4726e-05		0.0002528	0.0001277	7.2095e-05
sp|0045|	ATP-dependent Clp protease ATP-binding subunit ClpX	46 kDa				0.00012985						0.00012733	0.00027378	0.00014133
sp|0046|	ATP-dependent Clp protease proteolytic subunit (EC 3.4.21.92)	23 kDa				0.00013298						0.00017387	0.00022432	0.00014475
sp|0058|	hypothetical protein	11 kDa				0.00067414		0.0025542	0.0046371	0.0008902	0.0010057	0.0027545	0.0045012	0.0025988
sp|0069|	Glucans biosynthesis protein G precursor	59 kDa	0.00039283	0.00014998	0.00016932	0.00038336	0.00045563	6.2473e-05					0.00017963	8.6933e-05
sp|0074|	Putative superfamily I DNA helicases	132 kDa					1.0058e-05
sp|0086|	Uncharacterized lipoprotein YgeR precursor	26 kDa	0.00049993	0.00058155	0.00080037	0.00074874	0.0015547	0.00025839
sp|0090|	Type III secretion outermembrane pore forming protein (YscC,MxiD,HrcC, InvG)	56 kDa				2.1804e-05
sp|0127|	FIG00638564: hypothetical protein	23 kDa				0.0001069	8.5762e-05
sp|0133|	Phosphatase YidA	30 kDa				0.00010195
sp|0141|	Uncharacterized protein YidR	45 kDa				5.4509e-05	0.00010204
sp|0143|	16 kDa heat shock protein A	16 kDa				0.00012056
sp|0144|	16 kDa heat shock protein B	16 kDa				0.00011631
sp|0145|	Cytosol aminopeptidase PepA (EC 3.4.11.1)	55 kDa	0.00055906	0.00079004	0.00027349	0.002003	0.0016625	0.0005458				7.1555e-05	0.00018463
sp|0156|	SSU ribosomal protein S6p	15 kDa				0.00016811			0.0019272	0.0015539	0.00075235	0.0030222	0.0026584	0.0029734
sp|0157|	SSU ribosomal protein S18p @ SSU ribosomal protein S18p, zinc-independent	9 kDa							0.0020197				0.0015478	0.00059926
sp|0158|	LSU ribosomal protein L9p	16 kDa			0.00058752	0.0002217			0.0023722	0.001171	0.0051594	0.0047104	0.0071675	0.0032175
sp|0165|	putative secreted protein	13 kDa			0.00033201	0.00043849		0.0005002	0.00067026		0.00034888		0.00082183	0.00066289
sp|0166|	Spermidine N1-acetyltransferase (EC 2.3.1.57)	22 kDa				0.00029599	0.00085486
sp|0168|	FIG00639146: hypothetical protein	11 kDa				0.00027255		0.00055963
sp|0186|	Protein ydgH precursor	34 kDa	0.0012438	0.0014199	0.0013541	0.0020163	0.0021005	0.00108	0.0044222	0.0038897	0.0047082	0.0052154	0.003623	0.0043894
sp|0190|	Transcriptional regulatory protein RstA	27 kDa	0.0001961	0.00024332	0.00015698	0.00013821	9.8561e-05		0.00021127	0.00036502	0.00016495			0.00012537
sp|0193|	Fumarate hydratase class II (EC 4.2.1.2)	51 kDa	0.00010036			0.00033009	0.00029004		0.00027031	0.00037362	0.00029546	0.00019268	0.00019886	0.00019248
sp|0194|	Fumarate hydratase class I, aerobic (EC 4.2.1.2)	60 kDa	0.00014254		0.00013693	0.00029135	0.00033314			0.00026533	7.194e-05	0.00022988	0.00042366	0.00030072
sp|0195|	Mannose-6-phosphate isomerase (EC 5.3.1.8)	43 kDa	0.00071921	0.00017352	0.00012794	0.00038017	0.00034641	4.1302e-05	0.00038742	0.00029749	0.00020165	0.00092051	0.00077191	0.0012261
sp|0196|	Putative GTP-binding protein YdgA	55 kDa				3.2901e-05
sp|0201|	7-alpha-hydroxysteroid dehydrogenase (EC 1.1.1.159)	27 kDa	0.00030633		9.8085e-05	0.00034544	0.00011547	0.00012666		0.00022808				0.00017625
sp|0206|	Uncharacterized oxidoreductase ydgJ (EC 1.-.-.-)	38 kDa	0.00018061	0.00016808	0.00014458	0.00038188	0.00020424	4.6674e-05	0.0004378		0.00017091	0.00036408		0.00069278
sp|0212|	YcfP protein: probably an esterase that is part of a salvage cluster	21 kDa	0.00026038		0.00013895	0.00088699	0.00042532					0.00019996		0.00024969
sp|0215|	Lipoprotein YcfM, part of a salvage pathway of unknown substrate	23 kDa	0.0013202	0.0014561	0.00076327	0.00087881	0.00055296	0.00026536		0.00027305	0.00018509	0.00042244	0.00043599	0.00028134
sp|0217|	YcfF/hinT protein: a purine nucleoside phosphoramidase	13 kDa							0.00084862	0.0012218		0.00045368		0.00075536
sp|0219|	Putative OMR family iron-siderophore receptor precursor	81 kDa			0.00042887	7.5521e-05	0.00012117
sp|0221|	Putative deoxyribonuclease YcfH	30 kDa				6.2326e-05								0.00011307
sp|0225|	Aminodeoxychorismate lyase (EC 4.1.3.38)	30 kDa				6.1399e-05
sp|0226|	3-oxoacyl-[acyl-carrier-protein] synthase, KASII (EC 2.3.1.41)	43 kDa	0.00064307	0.0005163		0.00057321	0.0010837	0.0015641		0.00014082		0.0001743	0.00011243	0.00018137
sp|0227|	Acyl carrier protein	9 kDa	0.0010015	0.0012426	0.00048099	0.00063525		0.0026915				0.0013843	0.0014882	0.00096035
sp|0228|	3-oxoacyl-[acyl-carrier protein] reductase (EC 1.1.1.100)	26 kDa	0.00083236	0.00023834	0.00020501	0.0006769	0.00026549	9.9278e-05	0.00062082	0.00035754	0.00048471	0.0022126	0.0022836	0.00085959
sp|0229|	Malonyl CoA-acyl carrier protein transacylase (EC 2.3.1.39)	32 kDa	0.00091006	0.00031367	0.00020236	0.00087303	0.00062892	0.00083621	0.00024511		0.00012758	0.0011648	0.00060108	0.0005818
sp|0230|	3-oxoacyl-[acyl-carrier-protein] synthase, KASIII (EC 2.3.1.41)	34 kDa	0.00039426	0.0001223	0.0001578	0.00024314	0.00018577		0.00039821	0.00018347	0.00018655	0.00062447	0.00043943	0.00014178
sp|0234|	FIG146278: Maf/YceF/YhdE family protein	23 kDa		0.00018729	0.00012083	0.00021277								0.00050662
sp|0238|	Ribonuclease E (EC 3.1.26.12)	118 kDa				9.3401e-05	3.8853e-05	2.2831e-05
sp|0241|	Flagellar hook-associated protein FlgL	34 kDa							0.014813	0.015136	0.023069	0.0052228	0.004907	0.0056239
sp|0242|	Flagellar hook-associated protein FlgK	58 kDa			4.5725e-05				0.014539	0.038915	0.0096216	0.0022372	0.0033106	0.0021637
sp|0246|	Flagellar basal-body rod protein FlgG	28 kDa							0.0045638	0.0048094	0.0068991	0.00062294	0.00026788
sp|0247|	Flagellar basal-body rod protein FlgF	26 kDa							0.0081473	0.0090368	0.0067538	0.0011472	0.0012025	0.00083561
sp|0248|	Flagellar hook protein FlgE	42 kDa							0.0082476	0.0076145	0.01106	0.0012117	0.00081055	0.0010461
sp|0249|	Flagellar basal-body rod modification protein FlgD	24 kDa							0.001858	0.0017624	0.0040106	0.00077905	0.00070353	0.00032427
sp|0250|	Flagellar basal-body rod protein FlgC	14 kDa							0.01187	0.011285	0.007208	0.00053719	0.0010395	0.00078261
sp|0251|	Flagellar basal-body rod protein FlgB	15 kDa							0.0043907	0.0054788	0.0047137	0.00026081		0.0005428
sp|0254|	Negative regulator of flagellin synthesis FlgM	10 kDa						0.00083244	0.15096	0.13731	0.099371	0.025603	0.024174	0.033515
sp|0257|	Virulence factor MviM	34 kDa				3.5866e-05
sp|0258|	Protein of unknown function YceH	24 kDa	0.00029066			0.00030728	5.4782e-05				0.00018336		0.00032395
sp|0261|	Glutaredoxin 2	24 kDa				0.00012803							0.00021597
sp|0262|	Putative lipoprotein yceB precursor	21 kDa				0.0001776	6.3323e-05
sp|0263|	Dihydroorotase (EC 3.5.2.3)	36 kDa	0.00019287	0.00011966		0.00018691	0.00012723	4.9843e-05				0.00016663		0.00027743
sp|0266|	N-methyl-L-amino-acid oxidase (EC 1.5.3.2); N-methyl-L-tryptophan oxidase (EC 1.5.3.-)	41 kDa				7.3998e-05	7.9153e-05			0.00015634		0.00024188		0.00012082
sp|0270|	Protein yceI precursor	21 kDa	0.00065436	0.0012179		0.0014124	0.0019733	0.0021983	0.00026436		0.00061921	0.0013191	0.0020664	0.0014119
sp|0286|	FIG01045137: hypothetical protein	38 kDa				0.00019094	6.8081e-05		0.00036483		0.00022788	0.00052012	0.000671	0.00030309
sp|0296|	plasmid replication protein RepA	41 kDa				0.00012442
sp|0310|	micrococcal nuclease (SNase-like)	20 kDa							0.0004328		0.00022528	0.00020567	0.000398	0.00034243
sp|0319|	Cell division protein FtsH (EC 3.4.24.-)	55 kDa				2.261e-05	2.4185e-05						0.00014302
sp|0320|	FIG01206499: hypothetical protein	15 kDa				0.0004235	9.06e-05
sp|0321|	hypothetical protein	7 kDa											0.00072552	0.00046817
sp|0331|	FIG01049723: hypothetical protein	12 kDa											0.00045081
sp|0332|	Chromosome (plasmid) partitioning protein ParA	29 kDa				0.00010547	6.769e-05
sp|0333|	Chromosome (plasmid) partitioning protein ParB	44 kDa				4.2026e-05
sp|0346|	Conjugative transfer protein TraI, relaxase	109 kDa				2.2244e-05
sp|0360|	Conjugative transfer protein 123	199 kDa	1.7093e-05			0.00077703	0.0002835	0.00054773		6.3632e-05	7.5482e-05
sp|0368|	FIG01199948: hypothetical protein	31 kDa	0.00054625	0.0009828	0.001924	0.00069299	0.00051477	0.0002541				0.00025169	0.00016235	0.00031429
sp|0369|	FIG01202318: hypothetical protein	26 kDa				9.4514e-05
sp|0373|	3-isopropylmalate dehydrogenase (EC 1.1.1.85)	32 kDa	0.0002666	0.00029772		0.00030064	0.00044218		0.00017233			0.00024568	0.00023771	0.00015339
sp|0379|	Thiamin ABC transporter, substrate-binding component	36 kDa	0.012231	0.010107	0.0055837	0.0064988	0.0066454	0.0056794	0.0040919	0.0047133	0.0056663	0.004843	0.00284	0.0058185
sp|0381|	Thiamin ABC transporter, ATPase component / Thiamine transport ATP-binding protein thiQ	25 kDa	0.00013468			4.7461e-05	0.00010153
sp|0387|	FIG137478: Hypothetical protein YbgI	27 kDa				0.00035663						0.00014572		0.00018196
sp|0388|	Allophanate hydrolase 2 subunit 1 (EC 3.5.1.54)	24 kDa				0.00015153
sp|0389|	Allophanate hydrolase 2 subunit 2 (EC 3.5.1.54)	34 kDa	0.00015119			0.00023087	5.699e-05
sp|0397|	Citrate synthase (si) (EC 2.3.3.1)	48 kDa	0.0027075	0.0021564	0.0028702	0.002656	0.0047719	0.0013804	0.00082776	0.0011578	0.00069245	0.002023	0.0023923	0.0021753
sp|0401|	Succinate dehydrogenase flavoprotein subunit (EC 1.3.99.1)	64 kDa	0.00074394	0.00069232	0.00063805	0.00073968	0.00062095	0.00016479	8.5873e-05	0.00024728	0.00010057	0.00021424	0.00047381	0.00020383
sp|0402|	Succinate dehydrogenase iron-sulfur protein (EC 1.3.99.1)	27 kDa				0.00032385	0.00014846					0.00030245
sp|0403|	FIG00641683: hypothetical protein	13 kDa							0.00046324
sp|0404|	hypothetical protein	10 kDa											0.00051026
sp|0405|	FIG00638953: hypothetical protein	17 kDa	0.00074904	0.001195	0.00025697	0.0023756	0.0033479	0.00049775				0.00024652	0.00063607	0.00071829
sp|0426|	Ornithine decarboxylase (EC 4.1.1.17)	79 kDa	6.5919e-05			4.646e-05	2.4848e-05
sp|0428|	Membrane-bound lytic murein transglycosylase C precursor (EC 3.2.1.-)	40 kDa	8.7035e-05
sp|0429|	FIG001341: Probable Fe(2+)-trafficking protein YggX	11 kDa							0.0013872	0.00063912			0.0022961	0.0018109
sp|0431|	Dihydrolipoamide dehydrogenase of pyruvate dehydrogenase complex (EC 1.8.1.4) @ Dihydrolipoamide dehydrogenase (EC 1.8.1.4)	52 kDa	0.0094059	0.0067747	0.0099273	0.006913	0.010139	0.011055	0.00098904	0.0020986	0.00073157	0.0017439	0.0032551	0.0017298
sp|0437|	Arylesterase precursor (EC 3.1.1.2)	24 kDa	0.0015022	0.0016309	0.0002405	0.002938	0.0034824	0.0012811	0.00024276	0.00069904	0.0014215	0.00069215	0.00089295	0.0010084
sp|0439|	FIG000875: Thioredoxin domain-containing protein EC-YbbN	32 kDa	0.00022004			0.00042648	0.00045619	0.00019902				0.00012673		0.0001055
sp|0445|	Aerobic glycerol-3-phosphate dehydrogenase (EC 1.1.5.3)	57 kDa				0.00032967	0.00029386			0.00017413	0.00011803	0.00010776	0.00018536	0.00011961
sp|0456|	NfuA Fe-S protein maturation	21 kDa	0.00049077	0.00010149		0.00083591	0.00070915	0.00076096	0.00092527	0.00076126	0.001548	0.0014133	0.001094	0.0013334
sp|0465|	Transcription accessory protein (S1 RNA-binding domain)	85 kDa				5.6978e-05	6.8566e-05
sp|0467|	Two-component system response regulator OmpR	27 kDa	0.00026147	0.0004461	0.00068023	0.0010366	0.00078849	0.00016893	0.0006338	0.0012167	0.0006598	0.00082827	0.0004857	0.00043879
sp|0471|	Phosphoenolpyruvate carboxykinase [ATP] (EC 4.1.1.49)	60 kDa	0.0023723	0.0014539	0.0021769	0.0027221	0.0015922	0.0033943		0.00021541	0.00010951	0.00033326	0.0011608	0.00058261
sp|0474|	33 kDa chaperonin (Heat shock protein 33) (HSP33)	33 kDa	0.00031883	0.00013187		0.00031834	0.00020031	0.00010986	0.00017175		0.00013409	0.00018363
sp|0479|	ADP compounds hydrolase NudE (EC 3.6.1.-)	21 kDa				0.0001776						0.00077402	0.00087374	0.00080545
sp|0486|	Shikimate kinase I (EC 2.7.1.71)	25 kDa				0.00014681					0.00026282	0.0011997	0.0014446	0.00099876
sp|0487|	3-dehydroquinate synthase (EC 4.2.3.4)	39 kDa	0.00090629	0.00080324		4.5625e-05		0.00060225				9.9425e-05		8.277e-05
sp|0488|	DamX, an inner membrane protein involved in bile resistance	46 kDa				0.00019295	0.00017887	3.7732e-05
sp|0492|	Tryptophanyl-tRNA synthetase (EC 6.1.1.2)	37 kDa	0.00084194	0.00020314		0.00067582	0.00026448		0.00045353			0.0014009	0.0011122	0.0011662
sp|0502|	Siroheme synthase / Precorrin-2 oxidase (EC 1.3.1.76) / Sirohydrochlorin ferrochelatase (EC 4.99.1.4) / Uroporphyrinogen-III methyltransferase (EC 2.1.1.107)	50 kDa				4.8188e-05							0.0001016	9.8346e-05
sp|0509|	Peptidyl-prolyl cis-trans isomerase PpiA precursor (EC 5.2.1.8)	20 kDa		0.0014284	0.0006582	0.0033323	0.0019527	0.0014024	0.0017274		0.00031124	0.0015155	0.0017107	0.0022078
sp|0513|	Acetylornithine aminotransferase (EC 2.6.1.11) / N-succinyl-L,L-diaminopimelate aminotransferase (EC 2.6.1.17)	44 kDa		4.7629e-05		6.7635e-05	0.00013022
sp|0515|	Cyclic AMP receptor protein	24 kDa	0.0013391	0.0011539	0.00053597	0.00078649	0.0017667	0.00057676				0.001114	0.0012161	0.00064206
sp|0516|	OsmC/Ohr family protein	15 kDa			0.00018665	0.00020543		0.00036155
sp|0517|	Phosphoribulokinase (EC 2.7.1.19) homolog, function unknown	32 kDa				7.62e-05
sp|0520|	Glutathione-regulated potassium-efflux system ATP-binding protein	20 kDa					6.7303e-05
sp|0523|	LppC putative lipoprotein	39 kDa	0.00038312			0.00025502	0.0002407
sp|0526|	21 kDa hemolysin precursor	20 kDa	0.0029446	0.0036029	0.0041904	0.003113	0.0052107	0.0013528	0.00079309	0.0015225	0.0018576	0.0018844	0.002188	0.0022747
sp|0567|	UTP--glucose-1-phosphate uridylyltransferase (EC 2.7.7.9)	33 kDa								0.00019582			0.00031268
sp|0568|	dTDP-glucose 4,6-dehydratase (EC 4.2.1.46)	40 kDa							0.00020981			0.00014955	0.00012862	0.0001245
sp|0569|	dTDP-4-dehydrorhamnose reductase (EC 1.1.1.133)	33 kDa							0.00016887					0.00020042
sp|0570|	Glucose-1-phosphate thymidylyltransferase (EC 2.7.7.24)	32 kDa	0.0015516		0.00038545	0.00041479	0.00028235	0.00011061	0.00077815	0.00069712	0.00067506	0.0014175	0.00095411	0.0015392
sp|0571|	dTDP-4-dehydrorhamnose 3,5-epimerase (EC 5.1.3.13)	21 kDa				0.000363	0.00029122		0.00041615	0.00031956	0.00032492	0.00029664	0.00051026	0.00041158
sp|0573|	UDP-N-acetylglucosamine 2-epimerase (EC 5.1.3.14)	42 kDa	0.00016664	7.754e-05		0.00019086	0.00012563					0.00028794	0.00018573	0.0001598
sp|0578|	6-phosphogluconate dehydrogenase, decarboxylating (EC 1.1.1.44)	51 kDa	0.00227	0.0016982	0.0013628	0.0017058	0.0011325	0.0015011				0.00023072	0.0005953	0.00032011
sp|0581|	Phosphoribosyl-AMP cyclohydrolase (EC 3.5.4.19) / Phosphoribosyl-ATP pyrophosphatase (EC 3.6.1.31)	23 kDa	0.00015392			0.00035257	0.00037713	7.9553e-05				0.0001773
sp|0582|	Imidazole glycerol phosphate synthase cyclase subunit (EC 4.1.3.-)	28 kDa	0.00072664	0.00033811	0.00024236	0.001259	0.00059347	0.00018778				0.0001395
sp|0583|	Phosphoribosylformimino-5-aminoimidazole carboxamide ribotide isomerase (EC 5.3.1.16)	26 kDa	0.0005739			0.00038201	0.00016826				0.00016091		0.00018952
sp|0584|	Imidazole glycerol phosphate synthase amidotransferase subunit (EC 2.4.2.-)	22 kDa				0.00053369	0.00015023
sp|0585|	Histidinol-phosphatase (EC 3.1.3.15) / Imidazoleglycerol-phosphate dehydratase (EC 4.2.1.19)	40 kDa	0.00017603	0.00024572		0.00023262	0.00038154		0.00035559		0.00016658	0.00045624	0.00045779	0.00046421
sp|0586|	Histidinol-phosphate aminotransferase (EC 2.6.1.9)	39 kDa	0.00030719			0.00041755	0.00021505					0.0001011		0.00016833
sp|0587|	Histidinol dehydrogenase (EC 1.1.1.23)	46 kDa	0.0013679	0.00017866	0.00025934	0.0015857	0.0010177	0.00026047	0.00034903	0.00040203	0.00040877	0.00082931	0.0009629	0.00069039
sp|0588|	ATP phosphoribosyltransferase (EC 2.4.2.17)	33 kDa	0.00036575		0.00020913	0.00033143	0.00025604			0.00019451		0.00036112	0.00062118	0.00020042
sp|0591|	Nucleoside-diphosphate-sugar epimerases	30 kDa	0.00017105	0.00010612	9.1284e-05	8.0372e-05	0.00017194	5.8939e-05
sp|0600|	UPF0265 protein YeeX	13 kDa										0.0003302		0.00027489
sp|0621|	Glucokinase (EC 2.7.1.2)	35 kDa	0.00024334			0.00020581	0.00012842					0.00028031	0.00014465	0.00014001
sp|0628|	Hypothetical response regulatory protein ypdB	29 kDa				9.0253e-05
sp|0630|	Uncharacterized PLP-dependent aminotransferase YfdZ	46 kDa	0.00015168				0.00011435
sp|0644|	D-serine dehydratase (EC 4.3.1.18)	47 kDa					5.3781e-05
sp|0652|	Aspartate aminotransferase (EC 2.6.1.1)	44 kDa	0.0061544	0.0026189	0.0023054	0.0029891	0.0027066	0.0053831	0.0014026	0.00073434	0.00084621	0.0029084	0.0014071	0.0020051
sp|0656|	Chromosome partition protein MukB	170 kDa				0.00012226	7.1334e-05
sp|0658|	Chromosome partition protein MukF	51 kDa				0.0001001
sp|0662|	3-deoxy-manno-octulosonate cytidylyltransferase (EC 2.7.7.38)	28 kDa				0.0001554	4.7492e-05		0.0002036		0.00015896	0.00029026	0.00028085	0.00018123
sp|0668|	Integration host factor beta subunit	11 kDa											0.00049397
sp|0669|	SSU ribosomal protein S1p	61 kDa	0.0012622	0.0012181	0.00065111	0.0030937	0.003563	0.00056537
sp|0670|	Cytidylate kinase (EC 2.7.4.25)	25 kDa								0.00038432		0.00015856	0.00020455
sp|0672|	5-Enolpyruvylshikimate-3-phosphate synthase (EC 2.5.1.19)	46 kDa	0.0013537	0.00077176	0.00043932	0.00029655	0.0010482	0.00069968	0.00029563		0.00027698	0.00037931	0.00032623	0.00028068
sp|0673|	Phosphoserine aminotransferase (EC 2.6.1.52)	40 kDa	0.0040136	0.0018207	0.0011746	0.0026159	0.0018708	0.0059779	0.00020923			0.00074569	0.00051307	0.0008277
sp|0676|	FIG00638589: hypothetical protein	67 kDa											7.7778e-05
sp|0691|	Transcriptional regulator, PadR family	23 kDa				0.00010639
sp|0692|	iron-chelator utilization protein	29 kDa	0.00030753			0.00049853	0.00023185	6.358e-05	0.00049698	0.00045795	0.00054323	0.00077935	0.00091404	0.00047185
sp|0693|	G:T/U mismatch-specific uracil/thymine DNA-glycosylase	19 kDa				0.00016385
sp|0694|	RNA polymerase sigma factor RpoD	23 kDa				8.2171e-05	0.00011719
sp|0696|	Protease VII (Omptin) precursor (EC 3.4.23.49)	11 kDa	0.022936	0.055474	0.1063	0.015638	0.036023	0.022764				0.00076579		0.00063751
sp|0697|	Nucleoside-diphosphate-sugar epimerases	41 kDa				4.476e-05			0.00013684			9.7539e-05	0.00012584	0.0001218
sp|0708|	hypothetical protein	13 kDa				0.00037644	0.00035233		0.0015105	0.00099419	0.00033695
sp|0713|	Colicin protein	47 kDa	0.00025792	4.5719e-05	0.00011798	0.0003376	0.00040279	0.00019044
sp|0721|	Cys-tRNA(Pro) deacylase YbaK	17 kDa				0.00017313
sp|0722|	UDP-sugar hydrolase (EC 3.6.1.45); 5'-nucleotidase (EC 3.1.3.5)	60 kDa	5.7331e-05			3.0305e-05			0.00041692	0.00048022	0.00039785	0.00023114	0.000213	0.00032987
sp|0726|	Peptide chain release factor 2; programmed frameshift-containing	33 kDa				9.395e-05					0.00013455	0.00018426	0.00015848	0.00015339
sp|0729|	Thiol:disulfide interchange protein DsbC	26 kDa	0.0012578	0.0015606	0.00037094	0.0016563	0.0017966	0.00075272	0.00096279	0.00073932	0.00075172	0.00053378	0.00059025	0.0003174
sp|0735|	Folate-dependent protein for Fe/S cluster synthesis/repair in oxidative stress	36 kDa	0.00067092	0.00023785	0.00023017	0.00047286	0.0003071	0.00012384	0.00015489		0.00012093	0.00038642	0.00049852	0.0004136
sp|0740|	entry exclusion protein 2	9 kDa				0.00073854	0.0017236
sp|0755|	COG0523: Putative GTPases (G3E family)	36 kDa	9.8256e-05				3.7038e-05
sp|0764|	Putative glycoprotein/receptor	17 kDa				0.00033366			0.0010711		0.00095572	0.0011997	0.0014071	0.0010896
sp|0781|	tmRNA-binding protein SmpB	18 kDa				6.8818e-05
sp|0784|	Outer membrane lipoprotein SmpA, a component of the essential YaeT outer-membrane protein assembly complex	12 kDa				0.00029233
sp|0788|	Heat shock protein GrpE	22 kDa	0.0017447	0.0003936	0.00031741	0.0025152	0.0037367	0.00040988			0.00090053	0.0012789	0.0015321	0.0012168
sp|0793|	16S rRNA processing protein RimM	21 kDa				0.00012034						0.00019668	0.00025373
sp|0795|	LSU ribosomal protein L19p	13 kDa				0.00033511							0.0030283
sp|0803|	Chorismate mutase I (EC 5.4.99.5) / Prephenate dehydratase (EC 4.2.1.51)	43 kDa	0.00012142			9.984e-05	0.00013731
sp|0804|	Ribosome hibernation protein YfiA	13 kDa				0.00048721						0.0019111	0.0016437	0.0013258
sp|0805|	Probable component of the lipoprotein assembly complex (forms a complex with YaeT, YfgL, and NlpB)	28 kDa	0.0017217	0.00083078	0.00071462	0.00078649	0.00086532	0.00013183
sp|0808|	ClpB protein	96 kDa	0.00032813	0.00012441	8.7556e-05	0.0013876	0.0009689	0.00025439
sp|0815|	Dihydrolipoamide acetyltransferase component of pyruvate dehydrogenase complex (EC 2.3.1.12)	66 kDa	0.002083	0.0026154	0.0019255	0.0028314	0.0036082	0.0014611
sp|0816|	Pyruvate dehydrogenase E1 component (EC 1.2.4.1)	100 kDa	0.0030294	0.0021308	0.0019034	0.0031469	0.0046408	0.0013473
sp|0821|	Quinolinate phosphoribosyltransferase [decarboxylating] (EC 2.4.2.19)	33 kDa				3.7074e-05							0.00023451
sp|0825|	GMP reductase (EC 1.7.1.7)	37 kDa				4.7598e-05	5.0914e-05		0.00014551		0.00011361	0.00015559	0.00013381
sp|0829|	Mutator mutT protein (7,8-dihydro-8-oxoguanine-triphosphatase) (EC 3.6.1.-)	15 kDa				0.00020854
sp|0830|	Protein export cytoplasm protein SecA ATPase RNA helicase (TC 3.A.5.1.1)	102 kDa				7.3488e-05	1.3101e-05
sp|0832|	UDP-3-O-[3-hydroxymyristoyl] N-acetylglucosamine deacetylase (EC 3.5.1.108)	34 kDa				3.6101e-05
sp|0833|	Cell division protein FtsZ (EC 3.4.24.-)	40 kDa	0.00057107	0.00017715	0.00016326	0.00066123	0.00046128	0.00014758	0.0007251	0.00068334	0.00036027	0.00075179	0.00078803	0.00043027
sp|0836|	D-alanine--D-alanine ligase (EC 6.3.2.4)	33 kDa	0.00025527			0.00014393	0.00013472	5.2775e-05	0.00016501	0.00019007	0.00012883
sp|0840|	UDP-N-acetylmuramoylalanine--D-glutamate ligase (EC 6.3.2.9)	47 kDa	0.00021401	0.00013277		0.00031424	0.00016134
sp|0842|	UDP-N-acetylmuramoylalanyl-D-glutamyl-2,6-diaminopimelate--D-alanyl-D-alanine ligase (EC 6.3.2.10)	47 kDa	0.00013825	4.2887e-05		6.0901e-05	6.5144e-05
sp|0843|	UDP-N-acetylmuramoylalanyl-D-glutamate--2,6-diaminopimelate ligase (EC 6.3.2.13)	53 kDa				5.5611e-05	0.00013087
sp|0846|	rRNA small subunit methyltransferase H	35 kDa				8.7947e-05
sp|0847|	Cell division protein MraZ	17 kDa	0.00020556			0.00025354	0.00050367	0.00015937
sp|0851|	Acetolactate synthase small subunit (EC 2.2.1.6)	19 kDa				9.547e-05
sp|0855|	2-isopropylmalate synthase (EC 2.3.3.13)	57 kDa	0.00011949			9.474e-05	0.00012386			0.0001112
sp|0861|	FIG002208: Acetyltransferase (EC 2.3.1.-)	19 kDa				9.89e-05
sp|0869|	Polyribonucleotide nucleotidyltransferase (EC 2.7.7.8)	77 kDa	0.00050538	0.00023175	0.00010553	0.00069689	0.00091938	0.00027256
sp|0872|	Ribosome-binding factor A	15 kDa									0.00029642		0.00069824
sp|0873|	Translation initiation factor 2	97 kDa	0.00021064	0.00015247	8.4309e-05	0.00037734	0.00025144	8.1654e-05
sp|0874|	Transcription termination protein NusA	55 kDa	0.00028405			0.00052274	0.00032122			0.00011749		0.0003272	0.00056283	0.00027239
sp|0875|	FIG000325: clustered with transcription termination protein NusA	15 kDa				7.8649e-05							0.00033167
sp|0881|	Putative phosphatase	37 kDa	0.00041233	0.00065374	0.00073348	0.00077496	0.00072533	0.00052094	0.00014807	0.00034111	0.00017342	0.00015832	0.00020425	0.0001318
sp|0883|	Acetyl-coenzyme A synthetase (EC 6.2.1.1)	72 kDa	0.00014377	0.00014866	5.7542e-05	0.00018577	0.00020774
sp|0903|	Outer membrane protein C precursor	4 kDa	0.0050668	0.0049772	0.010478	0.001488	0.00031833
sp|0908|	Malate:quinone oxidoreductase (EC 1.1.5.4)	60 kDa				4.0186e-05
sp|0909|	Proteinase inhibitor I11, ecotin precursor	18 kDa	0.0025074	0.0028718	0.0023159	0.0028207	0.0025446	0.0021433	0.0010909		0.0017035	0.0024439	0.0021497	0.0026819
sp|0913|	Periplasmic nitrate reductase precursor (EC 1.7.99.4)	93 kDa				7.314e-05	5.6899e-05	2.9256e-05
sp|0926|	Nitrate/nitrite response regulator protein	24 kDa				0.00017925
sp|0931|	Nucleoid-associated protein NdpA	38 kDa	9.327e-05	0.00011573		9.8605e-05	3.5158e-05					0.00010744		8.9441e-05
sp|0933|	Free methionine-(R)-sulfoxide reductase, contains GAF domain	18 kDa				0.0005005		0.00019575
sp|0941|	FIG00923183: possible membrane protein YebY	12 kDa						0.0044303	0.00089368		0.0008722	0.0015926	0.0018491	0.0013258
sp|0950|	FIG004088: inner membrane protein YebE	24 kDa				0.00030167	0.00018823				0.00054005	0.00032869	0.00021202	0.00041045
sp|0951|	FIG01200701: possible membrane protein	13 kDa							0.00082776			0.00059003	0.0005709	0.00073679
sp|0953|	Phosphoribosylglycinamide formyltransferase 2 (EC 2.1.2.-)	43 kDa	0.00035869	0.00024726	0.00015951	0.00032302	0.00045069		0.00038643	0.00014837		0.00032136	0.0002369	0.00015287
sp|0954|	4-hydroxy-2-oxoglutarate aldolase (EC 4.1.3.16) @ 2-dehydro-3-deoxyphosphogluconate aldolase (EC 4.1.2.14)	22 kDa	0.0026405	0.0012286	0.00052842	0.0027398	0.0021842	0.0032223				0.00076039	0.00054499	0.00028134
sp|0956|	Glucose-6-phosphate 1-dehydrogenase (EC 1.1.1.49)	56 kDa	0.0023864	0.0015595	0.0016301	0.0018053	0.001931	0.0010361	0.00015426	0.00017768	0.00040146	0.00047647	0.00085112	0.00119
sp|0959|	Pyruvate kinase (EC 2.7.1.40)	51 kDa	0.00032547	4.0385e-05		0.00074553	0.00036806	0.00011775	0.00068376	0.00066642	0.00036959	0.00093729	0.0014027	0.00074907
sp|0962|	Zinc ABC transporter, periplasmic-binding protein ZnuA	34 kDa	0.00039677			0.00017478	0.00016826	0.0016406	0.013785	0.01274	0.015519	0.0087409	0.0078863	0.0066584
sp|0965|	3'-to-5' oligoribonuclease (orn)	21 kDa				6.0834e-05
sp|0971|	Succinate dehydrogenase flavoprotein subunit (EC 1.3.99.1)	66 kDa	5.1903e-05			6.4017e-05
sp|0975|	Beta-lactamase (EC 3.5.2.6)	41 kDa					6.2483e-05							7.9477e-05
sp|0980|	Translation elongation factor P	21 kDa	0.0004155	0.00015467		0.00058569	0.00021927					0.00086151	0.00086445	0.00079688
sp|0983|	probable membrane protein yjeI	12 kDa			0.00021378	0.00018822
sp|0984|	Heat shock protein 60 family chaperone GroEL	57 kDa	0.0044473	0.004404	0.0031493	0.013834	0.011896	0.0037868	0.0011518	0.00084905	0.00050358	0.0012807	0.0026267	0.0010662
sp|0985|	Heat shock protein 60 family co-chaperone GroES	10 kDa	0.026092	0.0046963	0.0023207	0.021738	0.022706	0.017065	0.0052055	0.0029979	0.0048771	0.0053802	0.0064624	0.005869
sp|0988|	Aspartate ammonia-lyase (EC 4.3.1.1)	52 kDa	0.00049025	4.0554e-05		0.00093293	0.0004312		0.0006338	0.00060837	0.00053609	0.00067767	0.00063141	0.00056415
sp|0992|	Transcriptional regulator, TetR family	22 kDa		0.00020298		0.00086473	0.00067832
sp|0999|	Inhibitor of vertebrate lysozyme precursor	16 kDa	0.0023067	0.0011709	0.0038609	0.0057641	0.0022133	0.003089	0.0016944	0.0013662		0.0016909	0.0018698	0.0023126
sp|1001|	Phosphoheptose isomerase 1 (EC 5.3.1.-)	21 kDa	0.00081368	0.00070674	0.00045594	0.00077421	0.00039874	0.0041635				0.00093729	0.00096736	0.00062422
sp|1002|	Predicted glutamine amidotransferase	29 kDa	0.0001838
sp|1017|	Cold shock protein CspA	7 kDa						0.00093619	0.003293	0.0016858	0.0014284	0.0015649	0.0033647	0.001737
sp|1021|	Lipoate synthase	36 kDa				6.8604e-05
sp|1028|	Rare lipoprotein A precursor	37 kDa	0.00090629	0.0012049	0.0015546	0.0005475	0.00063445	0.00026767	0.00020923		0.0001089			8.277e-05
sp|1036|	LPS-assembly lipoprotein RlpB precursor (Rare lipoprotein B)	21 kDa	0.0010523	0.001607	0.00097196	0.0012837	0.0019223	0.00046021
sp|1037|	Leucyl-tRNA synthetase (EC 6.1.1.4)	97 kDa	0.00052681	0.00038319	0.00036354	0.00062096	0.00093129	0.00027228
sp|1038|	FIG002095: hypothetical protein	19 kDa				0.00010323								0.00018727
sp|1039|	Inosine-uridine preferring nucleoside hydrolase (EC 3.2.2.1)	34 kDa					5.6807e-05					0.00011573		9.6343e-05
sp|1043|	Glutamate Aspartate periplasmic binding protein precursor GltI (TC 3.A.1.3.4)	33 kDa	0.05261	0.02513	0.028614	0.025176	0.029211	0.032058	0.039375	0.031872	0.045232	0.050591	0.039514	0.052832
sp|1047|	Magnesium and cobalt efflux protein CorC	33 kDa								0.00019918		0.00018489
sp|1049|	Phosphate starvation-inducible protein PhoH, predicted ATPase	39 kDa				0.00011138	5.1061e-05				0.00011394	0.00015603	0.0002013	8.6598e-05
sp|1051|	tRNA-i(6)A37 methylthiotransferase	54 kDa				2.323e-05			0.00010653	0.0002454		7.5933e-05
sp|1054|	P pilus assembly/Cpx signaling pathway, periplasmic inhibitor/zinc-resistance associated protein	19 kDa	0.00047056			0.00026532		0.0013133	0.00030418			0.00043364	0.0006993	0.00045125
sp|1055|	Copper-sensing two-component system response regulator CpxR	24 kDa				0.00020973
sp|1057|	Arginine ABC transporter, periplasmic arginine-binding protein ArtJ	27 kDa	0.0045004	0.0070599	0.0020071	0.0051883	0.0060829	0.0056821	0.0011428	0.00071802	0.0012979	0.0021477	0.0014331	0.00098643
sp|1063|	Putrescine ABC transporter putrescine-binding protein PotF (TC 3.A.1.11.2)	41 kDa	0.0013089	0.00047152	0.0003042	0.00035711	0.00027058	0.0021387	0.00054587		0.00031965	0.00034046	0.00025099	0.00044539
sp|1067|	Oxygen-insensitive NADPH nitroreductase (EC 1.-.-.-)	27 kDa	0.00039057		0.00015632	0.00059642	0.00051529	0.00026915				0.00067485	0.00029021	0.00049938
sp|1069|	Glutaredoxin 1	10 kDa							0.0083165				0.0010925	0.0003525
sp|1074|	Protein ybjI	30 kDa	0.00017295			4.0631e-05						0.00033203
sp|1079|	D-alanyl-D-alanine carboxypeptidase (EC 3.4.16.4)	44 kDa				4.0984e-05
sp|1080|	Uncharacterized glutathione S-transferase-like protein	24 kDa	0.00015022			0.00010587	5.6625e-05
sp|1090|	Dipeptide transport system, periplasmic component in protein degradation cluster	56 kDa	0.0021359	0.0027449	0.0018075	0.0023441	0.0025534	0.0019083	0.0011834	0.0026695	0.002464	0.0014411	0.001451	0.0020482
sp|1093|	Molybdopterin biosynthesis protein MoeA	44 kDa	0.00011403	0.00011791	0.00012171	0.00010716	0.00012896					8.7572e-05	0.00011298	7.2902e-05
sp|1094|	Molybdopterin biosynthesis protein MoeB	27 kDa				6.6331e-05
sp|1098|	HMP-PP hydrolase (pyridoxal phosphatase) Cof, detected in genetic screen for thiamin metabolic genes (PMID:15292217)	30 kDa				0.00018284
sp|1104|	Putative ATPase component of ABC transporter with duplicated ATPase domain	60 kDa					2.2181e-05
sp|1105|	L,D-transpeptidase YbiS	33 kDa	0.0015827	0.00047512	0.0013487	0.0010975	0.00088528	0.00029026	0.00041253	0.0005702	0.00051534	0.00029405	0.00037936	0.00034271
sp|1110|	Attachment invasion locus protein precursor	19 kDa	0.0063039	0.014	0.036786	0.010045	0.0080931	0.0091135				0.0005262	0.00054308	0.0012265
sp|1112|	Non-specific DNA-binding protein Dps / Iron-binding ferritin-like antioxidant protein / Ferroxidase (EC 1.16.3.1)	19 kDa				0.00036263					0.00023607	0.00075432	0.0016683	0.00062796
sp|1113|	Glutamine ABC transporter, periplasmic glutamine-binding protein (TC 3.A.1.3.2)	27 kDa	0.066208	0.029703	0.019616	0.018825	0.026073	0.046104	0.0095693	0.006801	0.010571	0.01161	0.010859	0.0090613
sp|1119|	Ferrichrome-iron receptor	82 kDa	0.00016445	7.6519e-05	0.00049365	0.00015212	0.0002712
sp|1124|	Anthranilate phosphoribosyltransferase like (EC 2.4.2.18)	35 kDa	9.7642e-05			0.00012043	0.00011042					0.00011248
sp|1140|	Molybdenum cofactor biosynthesis protein MoaE	17 kDa				0.00022022
sp|1142|	Molybdenum cofactor biosynthesis protein MoaC	17 kDa	0.0012615	0.00060202	0.00038838	0.0018807	0.0010973	0.00065199				0.00067066	0.00057681	0.00083747
sp|1143|	Molybdenum cofactor biosynthesis protein MoaB	19 kDa	0.0028489	0.0023376	0.0019862	0.0020403	0.002217	0.0047023				0.00095273	0.0023217	0.0019388
sp|1146|	Excinuclease ABC subunit B	76 kDa				1.6361e-05
sp|1150|	Biotin synthase (EC 2.8.1.6)	39 kDa							0.00014593			0.00026006	0.0001342
sp|1152|	UPF0098 protein ybhB	17 kDa				0.00045298
sp|1153|	Pectinesterase (EC 3.1.1.11)	46 kDa	0.0016098	0.0012484	0.0041881	0.00073492	0.0010482	0.00060512	0.0002365			8.429e-05	0.00010874	0.00014034
sp|1162|	Carbamoyl-phosphate synthase large chain (EC 6.3.5.5)	118 kDa	0.0004372	9.9456e-05	4.6664e-05	0.0020645	0.0017304	0.00018831
sp|1163|	Carbamoyl-phosphate synthase small chain (EC 6.3.5.5)	41 kDa	0.00012269	7.6119e-05		0.00024501	0.00026208		0.00019827			0.00028266	0.00012155	0.00039218
sp|1165|	4-hydroxy-tetrahydrodipicolinate reductase (EC 1.17.1.8)	29 kDa	0.0039486	0.0011716	0.00018324			0.0032535
sp|1168|	4-hydroxy-3-methylbut-2-enyl diphosphate reductase (EC 1.17.1.2)	35 kDa												9.4819e-05
sp|1169|	FKBP-type peptidyl-prolyl cis-trans isomerase SlpA (EC 5.2.1.8)	16 kDa				0.0001478						0.00048311		0.00030164
sp|1171|	Isoleucyl-tRNA synthetase (EC 6.1.1.5)	104 kDa	0.0013158	0.00048566	0.00031998	0.0030579	0.0020216	0.0011966
sp|1174|	SSU ribosomal protein S20p	7 kDa							0.0028971			0.0032452	0.005709	0.0031928
sp|1183|	Chaperone protein DnaJ	41 kDa												7.9688e-05
sp|1184|	Chaperone protein DnaK	69 kDa	0.0041873	0.0019749	0.0015681	0.01265	0.016753	0.0073153
sp|1189|	Molybdopterin biosynthesis molybdochelatase MogA	21 kDa	0.00016023			0.0002541	0.0001208					0.00036915		0.00015366
sp|1190|	Transaldolase (EC 2.2.1.2)	33 kDa	0.0088741	0.0056704	0.0029776	0.0053744	0.0073513	0.0052458	0.0021468	0.0015826	0.0015421	0.0026933	0.0015004	0.0020383
sp|1192|	UPF0246 protein YaaA	30 kDa											0.00017997
sp|1194|	Threonine synthase (EC 4.2.3.1)	47 kDa	0.00040152	6.7938e-05		0.00039876	0.00046782		0.00011797			8.4093e-05		0.00010501
sp|1195|	Homoserine kinase (EC 2.7.1.39)	34 kDa				7.1038e-05
sp|1196|	Aspartokinase (EC 2.7.2.4) / Homoserine dehydrogenase (EC 1.1.1.3)	89 kDa	0.00028578	0.0001182	7.6255e-05	0.00087282	0.0010126	3.9388e-05
sp|1198|	Aerobic respiration control protein arcA	27 kDa	0.00032821	0.0003258		0.00032385	0.00029693				0.00041411		0.0003902
sp|1200|	Nucleoside-specific channel-forming protein Tsx precursor	34 kDa	0.00074394	0.0011209	0.0016589	0.00028089	0.00036055
sp|1202|	Cytidine deaminase (EC 3.5.4.5)	32 kDa				3.7452e-05
sp|1215|	Betaine aldehyde dehydrogenase (EC 1.2.1.8)	53 kDa			5.1044e-05	0.00017977	7.211e-05	0.00021422
sp|1218|	Predicted L-lactate dehydrogenase, hypothetical protein subunit YkgG	25 kDa				7.1499e-05
sp|1225|	2,5-diketo-D-gluconic acid reductase (EC 1.1.1.-)	33 kDa	0.00027029			0.00013335	0.00014264	0.0001397				0.00018681	0.00016067	0.00010368
sp|1228|	oxidoreductase, aldo/keto reductase family	32 kDa	0.00022082		0.00013257			0.00017119
sp|1232|	FIG00637900: hypothetical protein	33 kDa	0.00015316	0.00019005	0.00016348	0.00017992	0.00013472	0.00010555
sp|1235|	membrane; Transport of small molecules: Cations	57 kDa										0.00021297		8.8647e-05
sp|1236|	FIG00638682: hypothetical protein	29 kDa	0.0011286	0.00022112	0.00080836	0.0014444	0.0011868	0.0042676	0.011807	0.011389	0.021735	0.010948	0.0056497	0.013159
sp|1261|	Valyl-tRNA synthetase (EC 6.1.1.9)	108 kDa	0.00019713	0.00010192	0.00017095	0.00065417	0.00034058	0.00016981
sp|1263|	Histone acetyltransferase HPA2	19 kDa				9.89e-05
sp|1265|	Ornithine carbamoyltransferase (EC 2.1.3.3)	37 kDa	0.00014032			8.2417e-05		9.6702e-05
sp|1271|	Aspartate carbamoyltransferase (EC 2.1.3.2)	34 kDa	0.0004521	6.2331e-05	0.00012064	0.00065499	0.00056807	0.00010385			0.00012676	0.00023146	0.00037326	0.00052989
sp|1272|	Aspartate carbamoyltransferase regulatory chain (PyrI)	17 kDa				0.0015113	7.6981e-05	0.00026388				0.00047048	0.00060697	0.00039167
sp|1273|	Bona fide RidA/YjgF/TdcF/RutC subgroup	15 kDa			0.001153	0.0018352	8.3532e-05	0.0052686	0.0021486			0.0044671	0.0032931	0.0034
sp|1278|	FIG000859: hypothetical protein YebC	26 kDa				0.00020142	7.1817e-05	0.00016412	0.0010263	0.00082748	0.00096154	0.00095101	0.00075501	0.000609
sp|1280|	Aspartyl-tRNA synthetase (EC 6.1.1.12)	64 kDa	0.00059567	0.00030236	0.00023841	0.00045799	0.00033681	8.3965e-05		0.0001008		0.00012476	0.00040237	0.00018175
sp|1281|	Nicotinamidase/isochorismatase family protein	20 kDa	0.0001662			0.00020499
sp|1284|	tRNA (uridine-5-oxyacetic acid methyl ester) 34 synthase	28 kDa				0.00011145
sp|1290|	Arginyl-tRNA synthetase (EC 6.1.1.19)	65 kDa	0.00075812	0.00011759	0.00023841	0.0003912	0.00047969	0.00018192				0.00015594	0.00036213
sp|1304|	Coproporphyrinogen III oxidase, oxygen-independent (EC 1.3.99.22)	53 kDa				6.0235e-05	2.5773e-05
sp|1306|	Protein of unknown function DUF414	19 kDa				0.00029319
sp|1307|	GTP-binding protein EngB	24 kDa										0.00025709
sp|1309|	DNA polymerase I (EC 2.7.7.7)	103 kDa				8.8989e-05
sp|1313|	Periplasmic thiol:disulfide interchange protein DsbA	23 kDa	0.0022533	0.0047064	0.0013829	0.0083641	0.0077576	0.0038044	0.0018207	0.0016777	0.0023692	0.0063159	0.0045764	0.0059061
sp|1318|	Dihydroxy-acid dehydratase (EC 4.2.1.9)	66 kDa	0.00027898	6.2938e-05	8.1207e-05	0.0003575	0.00031548			9.4415e-05			0.00011307
sp|1319|	Branched-chain amino acid aminotransferase (EC 2.6.1.42)	34 kDa	0.00060671	0.00040777	0.00040472	0.001265	0.00074327	0.00081008			0.00019138	0.00093183	0.00060108	0.00092119
sp|1324|	Protein yifE	13 kDa										0.0035349	0.0047677	0.005083
sp|1334|	Phosphoenolpyruvate synthase (EC 2.7.9.2)	87 kDa	0.0018345	0.0010525	0.00078951	0.00171	0.0025653	0.00068308
sp|1343|	Glutathione peroxidase family protein	20 kDa				0.00021059						0.00039336	0.0003806
sp|1345|	Integration host factor alpha subunit	11 kDa						0.00057093	0.0022951	0.00088121		0.0018178	0.0025796	0.0021186
sp|1346|	Phenylalanyl-tRNA synthetase beta chain (EC 6.1.1.20)	87 kDa	7.8605e-05			0.00021468	0.00017778	2.0314e-05
sp|1347|	Phenylalanyl-tRNA synthetase alpha chain (EC 6.1.1.20)	37 kDa	0.00014333	5.9281e-05		0.0001852	9.0046e-05		0.00030883	0.00026679	0.00012056	0.00044027	0.00042599	0.0003207
sp|1348|	LSU ribosomal protein L20p	13 kDa											0.0019675
sp|1351|	Threonyl-tRNA synthetase (EC 6.1.1.3)	74 kDa	0.00014601			0.00033444	0.00036692	2.5155e-05
sp|1355|	6-phosphofructokinase class II (EC 2.7.1.11)	32 kDa				0.00014254	3.8117e-05						0.00015027
sp|1359|	2-deoxyglucose-6-phosphate hydrolase YniC	24 kDa				9.9197e-05						0.00040532
sp|1371|	Osmotically inducible lipoprotein E precursor	12 kDa			0.00078162	0.00024578
sp|1372|	NAD synthetase (EC 6.3.1.5)	31 kDa	0.00034086	0.00017623	0.00013643	0.00044044	0.0001499		0.00036722	0.00031724	0.00028671	0.00045808	0.00016885	0.00032687
sp|1375|	Periplasmic protein related to spheroblast formation	18 kDa		0.0001806		0.00047874			0.00031362				0.00043261	0.0001861
sp|1377|	Succinylarginine dihydrolase (EC 3.5.3.23)	49 kDa										0.00012078	0.00010388	6.7031e-05
sp|1378|	Succinylglutamic semialdehyde dehydrogenase (EC 1.2.1.71)	53 kDa								0.00011821				6.09e-05
sp|1380|	Succinylornithine transaminase (EC 2.6.1.81)	44 kDa										8.865e-05		0.0001476
sp|1382|	Exodeoxyribonuclease III (EC 3.1.11.2)	31 kDa				8.2171e-05					0.0002942	0.0010072	0.0006064	0.00067081
sp|1388|	Phosphoribosylformylglycinamidine synthase, synthetase subunit (EC 6.3.5.3) / Phosphoribosylformylglycinamidine synthase, glutamine amidotransferase subunit (EC 6.3.5.3)	141 kDa	0.00076002	0.0002919	0.00021245	0.0030482	0.0018508	0.0017085
sp|1395|	Pyridoxine 5'-phosphate synthase (EC 2.6.99.2)	26 kDa	0.00032146	0.00031909	0.00020586	0.0003625	0.00026658	0.00026583					0.00028662	0.00024661
sp|1398|	Ribonuclease III (EC 3.1.26.3)	26 kDa				0.00029233	0.00013029					0.00039814		0.00013258
sp|1400|	Translation elongation factor LepA	67 kDa				0.00012868	0.00023595
sp|1402|	Sigma factor RpoE negative regulatory protein RseB precursor	36 kDa				6.9251e-05	7.4076e-05
sp|1410|	Flavoprotein WrbA	20 kDa				0.00014263
sp|1412|	Glucose-1-phosphatase (EC 3.1.3.10)	46 kDa	0.0004161	0.00028162	0.00087813	0.00071984	0.00084129	0.00089935	0.0023229	0.0016195	0.0014318	0.00069718	0.0011243	0.0015235
sp|1420|	Periplasmic protein torT precursor	38 kDa				3.2196e-05
sp|1427|	Phosphoanhydride phosphohydrolase (EC 3.1.3.2) (pH 2.5 acid phosphatase) (AP) / 4- phytase (EC 3.1.3.26)	48 kDa	7.1664e-05	0.00011115		6.3136e-05	6.7535e-05
sp|1440|	LSU m5C1962 methyltransferase RlmI	44 kDa	7.8903e-05			5.5611e-05	5.9485e-05						0.00023451	0.0001135
sp|1442|	Succinyl-CoA synthetase, alpha subunit-related enzymes	15 kDa				0.00040186						0.00065679	0.00084732	0.00098418
sp|1445|	Methylglyoxal synthase (EC 4.2.3.3)	17 kDa		0.00025506
sp|1452|	Outer membrane protein A precursor	38 kDa	0.012393	0.01776	0.016418	0.0084889	0.010956	0.011435	0.0030324	0.0033304	0.0039644	0.0038706	0.0037614	0.0040592
sp|1455|	3-hydroxyacyl-[acyl-carrier-protein] dehydratase, FabA form (EC 4.2.1.59)	19 kDa	0.0012716	0.0044518	0.0014542	0.0068818	0.0082515	0.0029576	0.0024953	0.0011835	0.0016044	0.0048129	0.0039144	0.0038324
sp|1457|	Paraquat-inducible protein B	21 kDa		0.00041465		0.00044161
sp|1467|	Carbon starvation induced protein CsiD	37 kDa												0.00013829
sp|1469|	Succinate-semialdehyde dehydrogenase [NAD(P)+] (EC 1.2.1.16)	52 kDa												6.2163e-05
sp|1470|	Gamma-aminobutyrate:alpha-ketoglutarate aminotransferase (EC 2.6.1.19)	46 kDa											0.000109	0.00021101
sp|1474|	FIG00638941: hypothetical protein	16 kDa	0.0004194	0.00019515	0.00016786	0.00055424	0.00059285	0.00075869	0.00033888	0.00039034	0.00066146	0.0013286	0.001714	0.001106
sp|1478|	DNA-binding protein H-NS	15 kDa				0.00041086		0.00090388
sp|1484|	4-carboxymuconolactone decarboxylase domain/alkylhydroperoxidase AhpD family core domain protein	16 kDa				0.0001155
sp|1487|	Ribonucleotide reductase of class Ib (aerobic), alpha subunit (EC 1.17.4.1)	80 kDa				6.1686e-05	2.4744e-05
sp|1491|	L-proline glycine betaine binding ABC transporter protein ProX (TC 3.A.1.12.1)	36 kDa				8.3416e-05		7.3406e-05				0.000818	0.00014071	0.00022699
sp|1495|	Transcription repressor of tripartite multidrug resistance system	21 kDa				0.00059434						0.000409	0.00052765	0.00034049
sp|1499|	S-ribosylhomocysteine lyase (EC 4.4.1.21) / Autoinducer-2 production protein LuxS	19 kDa		0.0011903		0.0016742	0.0024451	0.0004722		0.00034012	0.00057636	0.0011576	0.0016292	0.0011389
sp|1500|	Glutamate--cysteine ligase (EC 6.3.2.2)	58 kDa	0.00024128		4.8285e-05	0.00018068	9.095e-05	7.794e-05				0.00010422	0.00013446	8.6765e-05
sp|1503|	FIG01200701: possible membrane protein	39 kDa				9.5195e-05
sp|1513|	Nitrate/nitrite response regulator protein	24 kDa				0.00020391	0.00021811		0.00035065	0.00040389	0.00018252	0.00041657	0.00021497	0.00013872
sp|1523|	Glycyl-tRNA synthetase beta chain (EC 6.1.1.14)	77 kDa			5.4452e-05	0.00028766	0.00018804	4.6877e-05
sp|1524|	Glycyl-tRNA synthetase alpha chain (EC 6.1.1.14)	35 kDa		6.3977e-05		0.00025438	0.00013605					0.00017818		0.00019777
sp|1529|	Xylulose kinase (EC 2.7.1.17)	53 kDa				4.55e-05
sp|1530|	Xylose isomerase (EC 5.3.1.5)	50 kDa					4.0152e-05
sp|1531|	Xylose ABC transporter, periplasmic xylose-binding protein XylF	36 kDa							0.00022951	0.00035248	0.00053759	0.00038173	0.00028141	0.00027239
sp|1538|	Valine--pyruvate aminotransferase (EC 2.6.1.66)	47 kDa	7.4929e-05			5.281e-05	2.8245e-05
sp|1547|	Cys regulon transcriptional activator CysB	36 kDa	0.00019287			8.4961e-05	5.4528e-05					0.00022217	0.00014331	0.00018496
sp|1550|	Aconitate hydratase (EC 4.2.1.3) @ 2-methylisocitrate dehydratase (EC 4.2.1.99)	98 kDa	0.00017534	6.5269e-05	9.825e-05	0.00044489	0.00034369	0.00044406
sp|1551|	GTP cyclohydrolase II (EC 3.5.4.25)	22 kDa				0.00011236
sp|1556|	Orotidine 5'-phosphate decarboxylase (EC 4.1.1.23)	26 kDa				0.00017977	9.6147e-05					0.00014691
sp|1559|	Transcriptional regulatory protein YciT	28 kDa				8.8441e-05
sp|1562|	Exoribonuclease II (EC 3.1.13.1)	72 kDa				5.9842e-05	3.6578e-05
sp|1564|	Enoyl-[acyl-carrier-protein] reductase [NADH] (EC 1.3.1.9)	28 kDa	0.0021466	0.0015907	0.0013365	0.001576	0.0011688	0.00055475	0.00067453	0.00066595	0.00082759	0.001099	0.001152	0.00057181
sp|1574|	Peptide transport periplasmic protein SapA	61 kDa	5.7969e-05			0.00011236	5.4629e-05
sp|1584|	Phage shock protein A	26 kDa				7.4398e-05			0.00068234	0.00039297	0.00044396	0.00016213		0.0004049
sp|1592|	Thiol peroxidase, Tpx-type (EC 1.11.1.15)	18 kDa	0.0040917	0.0030577	0.0025309	0.010323	0.0043116	0.0021628	0.0015028	0.003635	0.0029333	0.0078197	0.0069097	0.0042804
sp|1596|	Dienelactone hydrolase and related enzymes	34 kDa	0.00010211	0.00019005		0.00017992	7.6981e-05	0.00076524
sp|1598|	Periplasmic Murein Peptide-Binding Protein MppA	60 kDa	0.00014546	7.2197e-05	0.00030275	0.00030757	0.00021933	7.5183e-05	0.00018806	0.00075814	0.00036707	0.00016756	0.00030264	0.00013949
sp|1602|	Fumarate and nitrate reduction regulatory protein	28 kDa										0.00014397
sp|1606|	Catalyzes the cleavage of p-aminobenzoyl-glutamate to p-aminobenzoate and glutamate, subunit A	46 kDa							0.00011661	0.00020148	0.00018209	8.3122e-05		6.9198e-05
sp|1618|	Pyruvate-flavodoxin oxidoreductase (EC 1.2.7.-)	129 kDa				9.379e-06
sp|1621|	Heat shock protein hslJ	15 kDa			0.0011613	0.0006292
sp|1622|	D-lactate dehydrogenase (EC 1.1.1.28)	37 kDa	0.0025642	0.00088381	0.00091228	0.0014726	0.0015931	0.00039269	0.00030695	0.00017678	0.00047931	0.0012581	0.0006351	0.001275
sp|1644|	2-oxoglutarate dehydrogenase E1 component (EC 1.2.4.2)	105 kDa	0.0003014	0.00031165	0.00014744	0.00078481	0.00073849	5.1927e-05
sp|1645|	Dihydrolipoamide succinyltransferase component (E2) of 2-oxoglutarate dehydrogenase complex (EC 2.3.1.61)	44 kDa	0.0011572	0.0016992	0.00083372	0.0030314	0.0028936	0.00041868	0.0004987	0.00093343	0.00073006	0.00066652	0.0014331	0.00066584
sp|1646|	Succinyl-CoA ligase [ADP-forming] beta chain (EC 6.2.1.5)	41 kDa	0.0092206	0.0056206	0.0036099	0.0076622	0.012097	0.0046408	0.0054007	0.0032228	0.0057408	0.016836	0.011728	0.014518
sp|1647|	Succinyl-CoA ligase [ADP-forming] alpha chain (EC 6.2.1.5)	30 kDa	0.007514	0.0033873	0.0037215	0.0048768	0.0063577	0.0016205	0.0031449	0.0034212	0.0036831	0.0077837	0.0062661	0.0076203
sp|1666|	4-hydroxybenzoyl-CoA thioesterase family active site	16 kDa				0.00012326
sp|1667|	MotA/TolQ/ExbB proton channel family protein	25 kDa					0.00020754
sp|1669|	TolA protein	43 kDa				6.5385e-05
sp|1670|	tolB protein precursor, periplasmic protein involved in the tonb-independent uptake of group A colicins	46 kDa	0.0027548	0.0025412	0.0060643	0.0018011	0.0032109	0.0018173	0.0016401	0.00060724	0.0013263	0.0010021	0.00075414	0.0015294
sp|1671|	18K peptidoglycan-associated outer membrane lipoprotein; Peptidoglycan-associated lipoprotein precursor; Outer membrane protein P6; OmpA/MotB precursor	19 kDa	0.0019867	0.0035296	0.0028915	0.0052827	0.005072	0.0013536				0.00072816	0.0005368	0.0010392
sp|1672|	TPR repeat containing exported protein; Putative periplasmic protein contains a protein prenylyltransferase domain	28 kDa	0.0014851		0.00080836	0.00098387	0.00031348	0.00012281	0.0010559	0.0012163	0.001424	0.0013001	0.0014124	0.0013102
sp|1676|	Catalase (EC 1.11.1.6) / Peroxidase (EC 1.11.1.7)	80 kDa	0.0015063	0.00084108	0.00086128	0.0024418	0.0021415	0.00028917
sp|1680|	Aspartokinase (EC 2.7.2.4) / Homoserine dehydrogenase (EC 1.1.1.3)	89 kDa	0.0018902	0.00082565		8.1562e-05	2.9082e-05	0.0010666
sp|1681|	Cystathionine gamma-synthase (EC 2.5.1.48)	42 kDa							0.00013081			0.00013987	0.00012029	0.00015525
sp|1696|	23S rRNA (guanosine-2'-O-) -methyltransferase rlmB (EC 2.1.1.-)	27 kDa				6.7969e-05							0.00019108
sp|1697|	3'-to-5' exoribonuclease RNase R	92 kDa		2.3844e-05		0.00016929	0.00015936
sp|1698|	Nitrite-sensitive transcriptional repressor NsrR	16 kDa				7.8092e-05
sp|1699|	Adenylosuccinate synthetase (EC 6.3.4.4)	47 kDa	0.0013381	0.0012116	0.0016501	0.0017842	0.0014723	0.0002243	0.0012273	0.0019521	0.0025096	0.0026661	0.0027408	0.0023582
sp|1701|	HflC protein	38 kDa				9.89e-05	5.2895e-05
sp|1702|	HflK protein	46 kDa				3.9419e-05
sp|1703|	GTP-binding protein HflX	48 kDa				3.8771e-05	4.1472e-05
sp|1704|	RNA-binding protein Hfq	11 kDa		0.0013303		0.0030766	0.00051962	0.0031665
sp|1709|	NAD(P)HX epimerase / NAD(P)HX dehydratase	46 kDa				2.5139e-05
sp|1717|	Negative regulator of allantoin and glyoxylate utilization operons	28 kDa				0.00012903
sp|1732|	Phosphoribosylaminoimidazole carboxylase ATPase subunit (EC 4.1.1.21)	39 kDa				3.1017e-05						0.00010139		0.0001266
sp|1733|	Phosphoribosylaminoimidazole carboxylase catalytic subunit (EC 4.1.1.21)	18 kDa	0.00073954	0.00045881		0.00081442	6.9693e-05	0.00057335	0.00044816			0.00063891		0.00044324
sp|1735|	Peptidyl-prolyl cis-trans isomerase PpiB (EC 5.2.1.8)	18 kDa		0.0002364		0.0014435	0.0012209				0.00060096	0.00065839	0.00056626	0.00063945
sp|1736|	Cysteinyl-tRNA synthetase (EC 6.1.1.16)	52 kDa	0.000305	0.00014717	0.0002984	0.00033439	0.00029381	3.5031e-05	0.00027382	0.00037848	0.00038483	0.00011711	0.00020145	0.00025998
sp|1738|	FIG002958: hypothetical protein	7 kDa							0.001082			0.00077126	0.0016583	0.00085608
sp|1739|	Methylenetetrahydrofolate dehydrogenase (NADP+) (EC 1.5.1.5) / Methenyltetrahydrofolate cyclohydrolase (EC 3.5.4.9)	31 kDa	0.00054246		0.00021712	0.00017205	0.00010224					0.00012497	0.00024184	0.00010404
sp|1760|	ProQ: influences osmotic activation of compatible solute ProP	4 kDa											0.0017859
sp|1761|	Tail-specific protease precursor (EC 3.4.21.102)	76 kDa				7.2866e-05	4.3302e-05
sp|1764|	Transcriptional regulator KdgR, KDG operon repressor	30 kDa	0.00029701		0.00023775	0.000628	0.00047023	9.2106e-05				0.0002737
sp|1769|	NAD(P)H-flavin reductase (EC 1.5.1.29) (EC 1.16.1.3)	26 kDa				0.00028354
sp|1770|	3-polyprenyl-4-hydroxybenzoate carboxy-lyase (EC 4.1.1.-)	56 kDa					2.3698e-05
sp|1774|	Twin-arginine translocation protein TatB	18 kDa				0.00012878
sp|1775|	Twin-arginine translocation protein TatA	10 kDa				0.00043301							0.00052172
sp|1778|	Ubiquinone/menaquinone biosynthesis methyltransferase UbiE (EC 2.1.1.-) @ 2-heptaprenyl-1,4-naphthoquinone methyltransferase (EC 2.1.1.163)	28 kDa				0.0001316								0.00011937
sp|1780|	Uridine phosphorylase (EC 2.4.2.3)	27 kDa	0.001729	0.0028733	0.0015818	0.0021761	0.0012802	0.004149			0.00015582	0.00035565	0.00073412	0.00047372
sp|1781|	Putative carboxymethylenebutenolidase (EC 3.1.1.45)	29 kDa				8.1562e-05
sp|1789|	Cof protein, HD superfamily hydrolase	30 kDa				0.00014488
sp|1794|	Phospholipase A1 precursor (EC 3.1.1.32, EC 3.1.1.4); Outer membrane phospholipase A	33 kDa			0.00025964	5.715e-05
sp|1795|	putative protein PaaI, possibly involved in aromatic compounds catabolism	17 kDa			0.00016137	7.1038e-05
sp|1803|	FIG00638797: hypothetical protein	33 kDa	0.00031245	0.00054924	0.00025012	0.00042209	0.00023556	0.00026915	0.00058909	0.00048467	0.00065705	0.00059987	0.00061911	0.00089888
sp|1804|	ATP-dependent DNA helicase UvrD/PcrA	82 kDa				3.0586e-05
sp|1808|	Diaminopimelate epimerase (EC 5.1.1.7)	30 kDa				6.0279e-05	6.4478e-05
sp|1809|	FIG00545237: hypothetical protein	7 kDa				0.00041086
sp|1813|	Porphobilinogen deaminase (EC 2.5.1.61)	34 kDa	0.00014738			5.1938e-05							0.00014602	9.4223e-05
sp|1814|	Uroporphyrinogen-III synthase (EC 4.2.1.75)	28 kDa				8.952e-05
sp|1833|	Phage tail sheath monomer	47 kDa				3.868e-05
sp|1834|	Phage major tail tube protein	19 kDa		0.00028176
sp|1839|	Tail fiber assembly protein	23 kDa				0.0002712	0.00023208	0.00019888
sp|1847|	RpiR family transcriptional regulator	30 kDa				4.0186e-05
sp|1852|	Periplasmic lysozyme inhibitor of c-type lysozyme	8 kDa				0.00052792								0.0008209
sp|1862|	Methionyl-tRNA synthetase (EC 6.1.1.10)	76 kDa	0.00041538	0.0003436	9.2362e-05	0.00056112	0.00077418	0.00011927
sp|1863|	Scaffold protein for [4Fe-4S] cluster assembly ApbC, MRP-like	40 kDa				5.968e-05
sp|1872|	Hydroxyethylthiazole kinase (EC 2.7.1.50)	27 kDa		0.00011098		0.00018912			0.00028908
sp|1873|	Hydroxymethylpyrimidine phosphate kinase ThiD (EC 2.7.4.7)	29 kDa	0.001762	0.0011296		6.2092e-05		0.00042498	0.00037965	0.00032797
sp|1879|	Fructose-bisphosphate aldolase class I (EC 4.1.2.13)	38 kDa		5.5385e-05		0.00011011	0.00010095		0.0002164		0.00011264	0.00025709	0.00013267	0.00025682
sp|1891|	Response regulator BaeR	28 kDa				0.00016058	9.815e-05
sp|1897|	FIG01200173: hypothetical protein	23 kDa	0.00015942			0.00014045
sp|1899|	Uroporphyrinogen III decarboxylase (EC 4.1.1.37)	39 kDa				4.6656e-05	6.6543e-05							0.00016928
sp|1901|	Regulator of sigma D	18 kDa				6.9689e-05							0.0007347
sp|1902|	Hydroxymethylpyrimidine phosphate synthase ThiC (EC 4.1.99.17)	71 kDa	0.00014855	3.0721e-05		0.00051477	0.00029865	8.9576e-05		9.2171e-05		5.704e-05	0.00018397
sp|1903|	Thiamin-phosphate pyrophosphorylase (EC 2.5.1.3)	23 kDa	0.0014068	0.00096465	0.00065196	0.00070449	0.0008373	0.00034442	0.00047861		0.00056052	0.00059702	0.0011003	0.00028401
sp|1904|	Sulfur carrier protein adenylyltransferase ThiF	27 kDa				0.00019741	7.0387e-05		0.00030175	0.00046343	0.00039266	0.00043018	0.00064748	0.00017906
sp|1906|	Thiazole biosynthesis protein ThiG	27 kDa	0.00012205		9.7702e-05	0.00027957		0.00012617	0.00019724		0.000154	0.00042178	0.00054414	0.00017556
sp|1907|	2-iminoacetate synthase (ThiH) (EC 4.1.99.19)	43 kDa							0.00033483	0.00023141	0.00015686	0.00028641	0.00043108	0.00019869
sp|1909|	DNA-directed RNA polymerase beta' subunit (EC 2.7.7.6)	155 kDa	0.00013324	8.2665e-05	3.5553e-05	0.00084127	0.0014063	8.6083e-05
sp|1910|	DNA-directed RNA polymerase beta subunit (EC 2.7.7.6)	151 kDa	0.00051222	0.00014445	0.00010251	0.0022112	0.0018036	0.00031288
sp|1911|	LSU ribosomal protein L7/L12 (P1/P2)	12 kDa				0.000546		0.0028695	0.018361	0.019467	0.008634	0.01398	0.015158	0.0156
sp|1912|	LSU ribosomal protein L10p (P0)	18 kDa		0.0010574	0.00045476	0.00083416	0.00067813	0.00044043	0.0013771	0.00035248	0.0014336	0.0027267	0.0036584	0.0025423
sp|1913|	LSU ribosomal protein L1p (L10Ae)	25 kDa	0.00026706		0.00032066	0.00061172	0.00047817	0.00020704	0.0024815	0.0019884	0.001769	0.0025379	0.0030757	0.0021768
sp|1914|	LSU ribosomal protein L11p (L12e)	15 kDa	0.00044008	0.00081908	0.00079262	0.00062033	0.00078797	0.00056864	0.0039114	0.0032766	0.0023598	0.0024079	0.0045779	0.0033761
sp|1915|	Transcription antitermination protein NusG	21 kDa				0.00146	0.0010737	0.00053533	0.00041845	0.00064265	0.00043562	0.0012925	0.0010261	0.0008277
sp|1917|	NADH-ubiquinone oxidoreductase chain B (EC 1.6.5.3)	25 kDa		0.00013217		0.00025025	0.00016061					0.0001636
sp|1918|	NADH ubiquinone oxidoreductase chain A (EC 1.6.5.3)	16 kDa				0.00014981
sp|1920|	LysR family transcriptional regulator lrhA	35 kDa					7.55e-05
sp|1922|	Nucleotidase YfbR, HD superfamily	23 kDa										0.00018086
sp|1924|	Putative phosphatase YfbT	23 kDa				0.00012744							0.00042994
sp|1925|	FIG00361523: hypothetical protein	20 kDa	0.0058109	0.0075057	0.0048803	0.01232	0.01246	0.005859	0.00092365	0.00035463	0.00036058	0.0020849	0.003256	0.0043848
sp|1928|	Acetate kinase (EC 2.7.2.1)	43 kDa	0.0015232	0.0010419	0.00071909	0.0010185	0.0012072	0.0026848				0.00085481	0.0011608	0.00071162
sp|1929|	Phosphate acetyltransferase (EC 2.3.1.8)	77 kDa	0.0012472	0.0013711	0.00099837	0.0014959	0.0020042	0.00039582					6.5033e-05
sp|1931|	Putative Nudix hydrolase YfcD (EC 3.6.-.-)	20 kDa				0.00024469	0.0001963					0.00039991		0.00041615
sp|1932|	FIG002292: Phosphodiesterase yfcE (EC 3.1.4.-)	20 kDa				0.00033093		0.00026474
sp|1935|	Dihydroneopterin triphosphate epimerase	14 kDa			0.00041686	0.00059642			0.00084155			0.0008998	0.0011608	0.00062422
sp|1941|	Histidine ABC transporter, histidine-binding periplasmic protein precursor HisJ (TC 3.A.1.3.1)	28 kDa	0.0073908	0.0046225	0.0037037	0.0029433	0.0024689	0.011149	0.0013594	0.00078292	0.0015163	0.0024918	0.002411	0.0020167
sp|1942|	Lysine-arginine-ornithine-binding periplasmic protein precursor (TC 3.A.1.3.1)	28 kDa	0.0021631	0.0013048	0.00062529	0.00078347	0.00052095	0.0027951	0.00077682	0.00044738	0.00068233	0.001592	0.0016073	0.0020167
sp|1944|	Amidophosphoribosyltransferase (EC 2.4.2.14)	57 kDa	0.00030936	5.7579e-05	0.00012382	0.00045788	0.00029154		0.00029996	0.0003455		0.00010691	0.00055168	0.000178
sp|1946|	Outer membrane protein NlpB, lipoprotein component of the protein assembly complex (forms a complex with YaeT, YfiO, and YfgL); Lipoprotein-34 precursor	37 kDa	0.002407	0.0021132	0.0025448	0.0023366	0.0023796	0.0014553	0.00014678	0.00033814	0.00045841	0.0007324	0.00033745	0.00056616
sp|1947|	4-hydroxy-tetrahydrodipicolinate synthase (EC 4.3.3.7)	31 kDa	0.0012306		0.00064242	0.00050907	0.00034285	0.00082959				0.00030815	0.00031804
sp|1949|	Thiol peroxidase, Bcp-type (EC 1.11.1.15)	18 kDa				0.00035291						0.0012689	0.0017859	0.0011524
sp|1963|	Exported zinc metalloprotease YfgC precursor	54 kDa	0.00070575	0.00045775	0.00028247	0.00062177	0.00059253			0.00035827	0.00012143	0.00011086	9.5345e-05	9.2288e-05
sp|1964|	Arsenate reductase (EC 1.20.4.1)	13 kDa				0.00097155	0.00049488	0.00033927					0.0003902	0.00037768
sp|1967|	Protein ydhR precursor	11 kDa							0.0012498				0.00091947
sp|1977|	Pyruvate kinase (EC 2.7.1.40)	51 kDa	0.0010637	0.00078364	0.00087807	0.0012534	0.00097733	0.00096208	0.00037601	0.00043311		0.00042118	0.0010373	0.00044625
sp|1978|	major outer membrane lipoprotein	8 kDa	0.0032047	0.0057161	0.0064133	0.0033174	0.0071725	0.012112	0.016184	0.015286	0.017437	0.017073	0.01905	0.018439
sp|1981|	Biosynthetic Aromatic amino acid aminotransferase alpha (EC 2.6.1.57)	43 kDa	0.00023611	0.0001709		0.00013868	7.4169e-05		0.00019078		9.9303e-05	0.00081594	0.00023392	0.00064152
sp|1988|	Phosphoribosylamine--glycine ligase (EC 6.3.4.13)	46 kDa	0.0010925	0.00051964	0.00032066	0.0010523	0.0011805	0.00043291	0.0005885	0.0004745	0.00032164	0.00037754	0.00048706	0.00034922
sp|1989|	IMP cyclohydrolase (EC 3.5.4.10) / Phosphoribosylaminoimidazolecarboxamide formyltransferase (EC 2.1.2.3)	57 kDa	0.0025398	0.0014108	0.0010402	0.00281	0.0031616	0.00047318	0.0003818	0.00043977	0.00022357	0.0010206	0.0014483	0.00099121
sp|1993|	Thiosulfate sulfurtransferase, rhodanese (EC 2.8.1.1)	31 kDa	0.00033358			0.00013715	0.00018862		0.00026954			0.00012809		0.00010663
sp|1996|	Nucleoside diphosphate kinase (EC 2.7.4.6)	16 kDa	0.00098325	0.00183	0.0010494	0.0028875	0.0026356	0.0012423				0.003272	0.0032471	0.003562
sp|1997|	Ribosomal RNA large subunit methyltransferase N (EC 2.1.1.-)	43 kDa										0.00014059	0.00024184	7.8028e-05
sp|1998|	FIG021952: putative membrane protein	36 kDa				6.5347e-05						0.0001602
sp|1999|	1-hydroxy-2-methyl-2-(E)-butenyl 4-diphosphate synthase (EC 1.17.7.1)	41 kDa	0.00071394	0.00046899	0.00020171	0.00078438	0.00063323		0.00033934		0.00015896	0.0010159	0.00068651	0.0010068
sp|2000|	Histidyl-tRNA synthetase (EC 6.1.1.21)	47 kDa	0.00025792	9.1438e-05		0.00046744	0.00029167					0.00046688	0.00065707	0.00017667
sp|2001|	Mlr7403 protein	22 kDa				5.3451e-05							0.0002254
sp|2002|	Outer membrane protein YfgL, lipoprotein component of the protein assembly complex (forms a complex with YaeT, YfiO, and NlpB)	42 kDa	0.0013949	0.0010385	0.00089328	0.00088481	0.0010216	0.00061796		0.00014837	0.00030171	0.00022954	0.00011845	0.00019109
sp|2010|	Inosine-5'-monophosphate dehydrogenase (EC 1.1.1.205) / CBS domain	52 kDa	0.0010244	0.001867	0.0013582	0.0021435	0.0020998	0.00016546	0.0001552	0.00071508		7.3754e-05	0.00052333	0.0001842
sp|2011|	GMP synthase [glutamine-hydrolyzing], amidotransferase subunit (EC 6.3.5.2) / GMP synthase [glutamine-hydrolyzing], ATP pyrophosphatase subunit (EC 6.3.5.2)	59 kDa	0.0014581	0.0018646	0.0018104	0.0019505	0.0027819	0.00070749	0.00024044	0.00049851	0.00011264	0.00017139	0.00092866	0.0003139
sp|2012|	Putative membrane protein	20 kDa	0.00087278	0.00081222	0.00041919	0.00058438	0.0002303	0.0010375				0.00040215		0.00016739
sp|2017|	Exopolyphosphatase (EC 3.6.1.11)	58 kDa				0.00035415	9.1837e-05					0.00014032	0.00018103	0.00011681
sp|2018|	Polyphosphate kinase (EC 2.7.4.1)	80 kDa				1.6004e-05
sp|2019|	Phosphoribosylglycinamide formyltransferase (EC 2.1.2.2)	23 kDa	0.00051585	0.00032003	0.00017697	0.00015581	0.00025001					0.00025466	0.00032854	0.00014133
sp|2020|	Phosphoribosylformylglycinamidine cyclo-ligase (EC 6.3.3.1)	37 kDa	0.00018113	8.4282e-05		0.0003032	8.5348e-05				0.00017141	0.00026081	0.00026918	0.00026055
sp|2021|	Uracil phosphoribosyltransferase (EC 2.4.2.9)	23 kDa		0.00041938	0.00036075	0.0013234	0.00084938	0.00050466	0.00048551	0.00041942	0.00047384	0.0012113	0.0011162	0.00057621
sp|2036|	Aerobactin siderophore receptor IutA @ TonB-dependent siderophore receptor	81 kDa	0.0017074	0.0020788	0.013411	0.001053	0.0023894	0.0012134					6.3433e-05
sp|2037|	L-lysine 6-monooxygenase [NADPH] (EC 1.14.13.59), aerobactin biosynthesis protein IucD @ Siderophore biosynthesis protein, monooxygenase	49 kDa		9.1223e-05		0.00010363	8.3139e-05						0.00010925	7.0501e-05
sp|2038|	Citrate:6-N-acetyl-6-N-hydroxy-L-lysine ligase, alpha subunit (EC 6.3.2.27), aerobactin biosynthesis protein IucA @ Siderophore synthetase superfamily, group C @ Siderophore synthetase component, ligase	67 kDa				3.7969e-05
sp|2040|	Citrate:6-N-acetyl-6-N-hydroxy-L-lysine ligase, alpha subunit (EC 6.3.2.27), aerobactin biosynthesis protein IucA @ Siderophore synthetase superfamily, group A @ Siderophore synthetase large component, acetyltransferase	65 kDa				3.8366e-05
sp|2052|	Phosphoglucomutase (EC 5.4.2.2)	58 kDa	0.00040058	8.8759e-05	0.00018324	0.00053441	0.00034514	4.4366e-05	0.00027743	0.00037282	0.00010831	0.00042848	0.001063	0.0003567
sp|2054|	Esterase ybfF (EC 3.1.-.-)	28 kDa	0.00030753			0.00032513	0.00025504	9.537e-05						0.00017695
sp|2056|	Flavodoxin 1	20 kDa	0.0002663	0.00044057		0.0013764	0.0020076	0.00018351				0.00051125	0.00052765	0.00042561
sp|2057|	Ferric uptake regulation protein FUR	17 kDa	0.00042224	0.00019647	0.0002535	0.00040919	0.00039791	0.00049102	0.00085292		0.0014651	0.0013375	0.0014118	0.00060735
sp|2060|	Dipeptide-binding ABC transporter, periplasmic substrate-binding component (TC 3.A.1.5.2); Putative hemin-binding lipoprotein	55 kDa	0.00053438	0.00048755	0.00052842	0.00054279	0.00033178	0.00030869	0.00055878	0.0013458	0.0010312	0.00061556	0.00074742	0.001055
sp|2069|	Streptomycin 3''-O-adenylyltransferase (EC 2.7.7.47) @ Spectinomycin 9-O-adenylyltransferase	30 kDa	0.00017821	0.00014741		0.00046053	0.00020153		0.00019199	0.00022114	0.0002998	0.0002737	0.00061793	0.00039874
sp|2070|	Dihydropteroate synthase (EC 2.5.1.15)	30 kDa							0.00018098	0.00031269
sp|2083|	Dihydrofolate synthase (EC 6.3.2.12) @ Folylpolyglutamate synthase (EC 6.3.2.17)	45 kDa	0.00022212	0.00016078		0.0003392	0.00013955					0.00021322	0.00022006
sp|2084|	Acetyl-coenzyme A carboxyl transferase beta chain (EC 6.4.1.2)	33 kDa	0.00015417			0.00030787	0.00025183		0.00024914
sp|2087|	Aspartate-semialdehyde dehydrogenase (EC 1.2.1.11)	36 kDa				3.2673e-05				0.00017258	0.00011698	0.0001602	0.00013778
sp|2089|	Erythronate-4-phosphate dehydrogenase (EC 1.1.1.290)	41 kDa	0.00012399			8.7388e-05	9.3476e-05		0.00020037		0.00010429	0.00052369	0.00036852	0.00075303
sp|2092|	3-oxoacyl-[acyl-carrier-protein] synthase, KASI (EC 2.3.1.41)	43 kDa	0.0017316	0.00042971	0.00061605	0.00061021	0.00072525	0.00069609	0.00049747	0.0002865	0.00048551	0.00093083	0.0012009	0.0009594
sp|2127|	Lysyl-tRNA synthetase (class II) (EC 6.1.1.6)	25 kDa	0.00013949			0.0002212	0.00013145		0.00022542	0.00025964		0.00016068	0.00041458	0.00020064
sp|2131|	Outer membrane porin protein NmpC precursor	41 kDa	0.00025611	0.00015889	0.00030752	7.5211e-05
sp|2148|	2-hydroxy-3-oxopropionate reductase (EC 1.1.1.60)	31 kDa				5.5239e-05
sp|2152|	Enterobactin synthetase component F, serine activating enzyme (EC 2.7.7.-)	142 kDa				0.00042579	0.00021406
sp|2156|	TonB-dependent receptor; Outer membrane receptor for ferrienterochelin and colicins	60 kDa				2.0093e-05
sp|2175|	Membrane alanine aminopeptidase N (EC 3.4.11.2)	99 kDa	0.0013109	0.0002451	0.00068998	0.00038601	0.00069044	0.0036939
sp|2177|	Nicotinate phosphoribosyltransferase (EC 2.4.2.11)	46 kDa	0.00019528	0.00012116		0.00017893	0.00016195
sp|2178|	Asparaginyl-tRNA synthetase (EC 6.1.1.22)	53 kDa	0.00097223	0.0010608	0.00016102	0.0011814	0.0010615		0.00027089	0.00031202	0.0002115	0.00030894	0.00039857	0.00032149
sp|2183|	Phosphoribosylaminoimidazole-succinocarboxamide synthase (EC 6.3.2.6)	27 kDa	0.0036914	0.0020857	0.0013719	0.0024856	0.0023357	0.00091989	0.0010653	0.0015951	0.00083172	0.0019742	0.0029388	0.00088498
sp|2184|	YpfJ protein, zinc metalloprotease superfamily	31 kDa				0.00013428	8.2077e-05
sp|2188|	N-succinyl-L,L-diaminopimelate desuccinylase (EC 3.5.1.18)	41 kDa										0.00014397
sp|2193|	Capsular polysaccharide export system protein KpsF	36 kDa				0.0001852			0.00023162				0.000213
sp|2195|	Capsular polysaccharide export system periplasmic protein KpsD	60 kDa	0.00013999	6.948e-05		0.00026639	0.00014775
sp|2196|	CMP-Kdo synthetase, KpsU	27 kDa		0.0001576		0.00013428
sp|2204|	Transcription-repair coupling factor	130 kDa				8.6323e-05	2.0519e-05
sp|2212|	Phosphatase NagD predicted to act in N-acetylglucosamine utilization subsystem	27 kDa	0.00037495	0.00011631	0.00035016	0.00048448	0.000212	0.00022609
sp|2214|	N-acetylglucosamine-6-phosphate deacetylase (EC 3.5.1.25)	41 kDa	8.1794e-05				6.1665e-05		0.00013218					0.00011765
sp|2215|	Glucosamine-6-phosphate deaminase (EC 3.5.99.6)	30 kDa	0.00035239			0.00026906	0.00013283	0.00045534				0.00013531	0.00017456	0.00011264
sp|2219|	Glutaminyl-tRNA synthetase (EC 6.1.1.18)	64 kDa	0.0006768	0.00027993	0.0004289	0.00037763	0.00054213	8.7451e-05		0.00010498		0.00016242	0.00025144	5.4084e-05
sp|2221|	FKBP-type peptidyl-prolyl cis-trans isomerase FklB (EC 5.2.1.8)	22 kDa	0.0012134	0.00089396		0.00077504	0.00060034	0.00054876	0.00073534	0.00084699	0.0010526	0.0013977	0.00090162	0.00094543
sp|2227|	2',3'-cyclic-nucleotide 2'-phosphodiesterase (EC 3.1.4.16)	71 kDa	0.0013039	0.00089884	0.0007345	0.0014125	0.0010012	6.2401e-05	0.00023413	0.00053935	0.0001828	0.00016689	0.00061002	6.9465e-05
sp|2228|	3'(2'),5'-bisphosphate nucleotidase (EC 3.1.3.7)	26 kDa				0.00023937
sp|2230|	Protein ytfJ precursor	20 kDa							0.00041163		0.00042851	0.0010758	0.0012618	0.0013027
sp|2233|	Peptide methionine sulfoxide reductase MsrA (EC 1.8.4.11)	23 kDa				0.00023372						0.00025466
sp|2240|	Inorganic pyrophosphatase (EC 3.6.1.1)	20 kDa	0.00079889	0.00077099	0.00014211	0.00122	0.0005019	0.002661					0.00065956	0.00051073
sp|2241|	Putative sugar ABC transport system, periplasmic binding protein YtfQ precursor	34 kDa	0.0012282	0.00021336	0.00066855	0.0011426	0.00087039	0.00048245	0.00071453	0.00027434	0.0004339	0.0006225	0.00043805	0.000424
sp|2249|	Cysteine desulfurase (EC 2.8.1.7), SufS subfamily	44 kDa	0.00030784	0.00016711		0.0001356	0.00010153					0.0001773		0.0001476
sp|2250|	Iron-sulfur cluster assembly protein SufD	47 kDa				0.00010412	8.3532e-05
sp|2251|	Iron-sulfur cluster assembly ATPase protein SufC	28 kDa	0.00012599			0.00024419	0.00011873		0.0002036				0.00028085
sp|2252|	Iron-sulfur cluster assembly protein SufB	55 kDa				6.6733e-05
sp|2262|	3-dehydroquinate dehydratase I (EC 4.2.1.10)	27 kDa	0.00068194		9.9253e-05	0.00034955	0.00014021	6.4084e-05				0.00028565		0.0002378
sp|2269|	D-Lactate dehydrogenase (EC 1.1.2.5)	65 kDa					3.0941e-05
sp|2271|	Periplasmic beta-glucosidase (EC 3.2.1.21)	84 kDa	0.00079645	0.0010389	0.00058851	0.001317	0.0012779	0.0012983
sp|2272|	Osmoprotectant ABC transporter binding protein YehZ	32 kDa							0.0003311	0.00028603	0.00025851	0.00041302	0.00022836	0.00019648
sp|2297|	Ferrous iron transport peroxidase EfeB	47 kDa							0.00017905		0.0001398	8.5088e-05
sp|2298|	Ferrous iron transport periplasmic protein EfeO, contains peptidase-M75 domain and (frequently) cupredoxin-like domain	41 kDa	0.014706	0.0077281	0.0045355	0.015107	0.015641	0.0074717	0.011512	0.0077547	0.011827	0.0093579	0.0064387	0.0091486
sp|2300|	FIG01200701: possible membrane protein	25 kDa									0.00034431	0.00062868
sp|2319|	Glutamate synthase [NADPH] small chain (EC 1.4.1.13)	52 kDa				0.00012831	6.2384e-05						0.00014756	6.348e-05
sp|2320|	Glutamate synthase [NADPH] large chain (EC 1.4.1.13)	167 kDa				0.00024236	0.00011221
sp|2322|	Aerobic respiration control sensor protein arcB (EC 2.7.3.-)	88 kDa										9.2524e-05		7.7025e-05
sp|2323|	Sigma cross-reacting protein 27A	23 kDa	0.00071994		0.00034578	0.00025371	0.00010855	0.00022326
sp|2327|	Hypothetical ATP-binding protein UPF0042, contains P-loop	32 kDa				5.8156e-05
sp|2328|	PTS system nitrogen-specific IIA component, PtsN	18 kDa				0.00030398
sp|2329|	Ribosome hibernation protein YhbH	11 kDa											0.0012219	0.00078849
sp|2330|	RNA polymerase sigma-54 factor RpoN	54 kDa				3.4626e-05
sp|2332|	LptA, protein essential for LPS transport across the periplasm	20 kDa			0.0001352	0.0009523		0.00026188			0.0002131	0.0003891	0.00025099	0.00048588
sp|2334|	3-deoxy-D-manno-octulosonate 8-phosphate phosphatase (EC 3.1.3.45)	20 kDa				0.00011714
sp|2339|	Uncharacterized ABC transporter, periplasmic component YrbD	20 kDa				0.00021059
sp|2340|	Uncharacterized ABC transporter, auxiliary component YrbC	24 kDa	0.012365	0.0065229	0.0024893	0.0039399	0.0070891	0.0066204	0.0022734	0.0011026	0.0021487	0.0050321	0.0038511	0.0025561
sp|2343|	UDP-N-acetylglucosamine 1-carboxyvinyltransferase (EC 2.5.1.7)	45 kDa		4.6265e-05		5.2558e-05	0.00016866		0.00018076	0.00048582	0.00014113	0.00021475	0.00016623	0.00017878
sp|2346|	LSU ribosomal protein L21p	12 kDa			0.00060708	0.0001069			0.0014707			0.0013977	0.0031557	0.0020363
sp|2350|	D-alanyl-D-alanine carboxypeptidase (EC 3.4.16.4)	52 kDa					3.7038e-05
sp|2351|	Transcription elongation factor GreA	18 kDa	0.00029663			0.001115	0.00048454	0.00020442			0.00037427	0.0014807	0.0020572	0.0011378
sp|2354|	Cell division protein FtsH (EC 3.4.24.-)	71 kDa				7.694e-05
sp|2355|	Dihydropteroate synthase (EC 2.5.1.15)	31 kDa				3.9046e-05
sp|2356|	Phosphoglucosamine mutase (EC 5.4.2.10)	48 kDa	0.00010532	6.5342e-05		0.0003093	0.00010587					8.0881e-05	0.00015652	6.7332e-05
sp|2357|	Preprotein translocase subunit SecG (TC 3.A.5.1.1)	11 kDa		0.00044057		0.0002002
sp|2360|	Argininosuccinate synthase (EC 6.3.4.5)	50 kDa	0.00024465	0.00021683	0.00019584	0.00060351	0.00036889				8.8195e-05			0.00013406
sp|2373|	iron aquisition outermembrane yersiniabactin receptor (FyuA,Psn,pesticin receptor) @ Outer membrane receptor for ferric siderophore	74 kDa			5.5747e-05
sp|2379|	AMP nucleosidase (EC 3.2.2.4)	54 kDa		0.00016021		7.9624e-05	7.3004e-05	0.0001001
sp|2380|	FIG007491: hypothetical protein YeeN	26 kDa				9.2529e-05			0.00021216	0.00036655	0.00024847	0.00022684	0.00029265
sp|2387|	Soluble cytochrome b562	14 kDa	0.0018308	0.00053006	0.00029311	0.0013764	0.00023004	0.0020817	0.0011834	0.00045437	0.00076999	0.00042178	0.0018138	0.0018727
sp|2388|	TldE protein, part of TldE/TldD proteolytic complex	48 kDa	0.00027774		5.5582e-05	0.00045267	0.00017013			0.00019387		0.00019996	0.00010318
sp|2389|	FIG138315: Putative alpha helix protein	21 kDa				0.00012034					0.00021543	0.00059003	0.00050747	0.00049119
sp|2397|	Putative vimentin	90 kDa	0.0001762	4.8584e-05		1.3798e-05
sp|2407|	Glutamine synthetase type I (EC 6.3.1.2)	52 kDa	0.00016655	0.00014466	0.00015999	0.00029347	0.00013812	0.00039598		0.00055804	0.00012609	0.00030697	0.00054453	0.0002236
sp|2408|	GTP-binding protein TypA/BipA	67 kDa	0.00012869			0.00021768	0.00011642
sp|2424|	D-tyrosyl-tRNA(Tyr) deacylase (EC 3.6.1.n1)	16 kDa		0.00033422	0.00017249	0.00053156						0.00049644	0.00032023	0.00061992
sp|2425|	GNAT family acetyltransferase YiiD potentially involved in tRNA processing	37 kDa					3.5799e-05
sp|2428|	formate dehydrogenase formation protein FdhE	35 kDa							0.00016341
sp|2435|	Portal protein, phage associated	41 kDa				0.000122	0.0001305					0.0001994		0.0002075
sp|2438|	Signal recognition particle receptor protein FtsY (=alpha subunit) (TC 3.A.5.1.1)	55 kDa				6.6331e-05	0.00010643
sp|2451|	Iron(III) dicitrate transport system, periplasmic iron-binding protein FecB (TC 3.A.1.14.1)	33 kDa	0.00015623	0.00087232		0.00023857	0.00015704		0.00025247	0.00038773	0.00032853	0.00017996	0.00030955	0.00014981
sp|2452|	Iron(III) dicitrate transport protein FecA	85 kDa	0.00020184	0.00010018	0.00067861	0.0002205	0.00028152
sp|2456|	hypothetical protein	11 kDa			0.00038283	0.00073032		0.0029662	0.0048947	0.0017804	0.0012068	0.0038563	0.0054488	0.0041275
sp|2462|	NADH-ubiquinone oxidoreductase chain C (EC 1.6.5.3) / NADH-ubiquinone oxidoreductase chain D (EC 1.6.5.3)	39 kDa				9.6587e-05	3.4439e-05
sp|2464|	NADH-ubiquinone oxidoreductase chain F (EC 1.6.5.3)	49 kDa		0.0001089		0.00012372	0.0001191		0.00028367	0.00032674	8.8592e-05	0.00016176	0.00015652	0.00016833
sp|2465|	NADH-ubiquinone oxidoreductase chain G (EC 1.6.5.3)	100 kDa		2.1349e-05	2.7546e-05	0.00025466	9.08e-05
sp|2479|	ElaA protein	17 kDa				0.00010795								0.00019584
sp|2484|	Naphthoate synthase (EC 4.1.3.36)	32 kDa				9.6587e-05	8.2653e-05
sp|2494|	UDP-4-amino-4-deoxy-L-arabinose--oxoglutarate aminotransferase (EC 2.6.1.-)	42 kDa												0.00011674
sp|2509|	Glycerophosphoryl diester phosphodiesterase, periplasmic (EC 3.1.4.46)	41 kDa	0.00074186	0.00035196	0.00048906	0.00059976	0.00047704	0.00099241	0.0010578	0.00097475	0.0010461	0.0011562	0.00097276	0.001088
sp|2514|	Ribonucleotide reductase of class Ia (aerobic), beta subunit (EC 1.17.4.1)	44 kDa	0.00020775	7.7333e-05		2.9284e-05	7.8311e-05					9.5723e-05
sp|2515|	Ribonucleotide reductase of class Ia (aerobic), alpha subunit (EC 1.17.4.1)	86 kDa		2.5473e-05		0.00017363	0.0002012
sp|2521|	Nitrogen regulatory protein P-II	12 kDa				0.00024578			0.00090166			0.00048204
sp|2522|	Flavohemoprotein (Hemoglobin-like protein) (Flavohemoglobin) (Nitric oxide dioxygenase) (EC 1.14.12.17)	44 kDa					2.9743e-05		0.00012751			9.0889e-05
sp|2523|	Serine hydroxymethyltransferase (EC 2.1.2.1)	45 kDa	0.0061817	0.0056481	0.0050983	0.0033138	0.0047734	0.0047054	0.0019374	0.0018131	0.0014654	0.0021146	0.002227	0.0028023
sp|2531|	Erythritol transcriptional regulator EryD	36 kDa	0.00019052		7.6255e-05	0.00016785	0.00014363
sp|2533|	L-fuculose phosphate aldolase (EC 4.1.2.17)	23 kDa			0.00011743
sp|2534|	Methylthioribose-1-phosphate isomerase (EC 5.3.1.23)	40 kDa				2.9679e-05
sp|2536|	3-ketoacyl-CoA thiolase (EC 2.3.1.16) @ Acetyl-CoA acetyltransferase (EC 2.3.1.9)	41 kDa				4.2678e-05							0.00017997	0.00019356
sp|2537|	Enoyl-CoA hydratase (EC 4.2.1.17) / Delta(3)-cis-delta(2)-trans-enoyl-CoA isomerase (EC 5.3.3.8) / 3-hydroxyacyl-CoA dehydrogenase (EC 1.1.1.35) / 3-hydroxybutyryl-CoA epimerase (EC 5.1.2.3)	80 kDa	4.2861e-05				4.0391e-05
sp|2538|	Xaa-Pro dipeptidase PepQ (EC 3.4.13.9)	50 kDa	0.00038792		0.00031053	0.0003604	0.00014623	0.0006015				0.00012187	0.00026204	0.00010145
sp|2549|	Oxygen-insensitive NAD(P)H nitroreductase (EC 1.-.-.-) / Dihydropteridine reductase (EC 1.5.1.34)	24 kDa	0.00079194	0.00022333	0.00028815	0.0006089	0.00062418	0.000707	0.00023269	0.00040203	0.00027251	0.0018245	0.0010699	0.0008975
sp|2553|	FIG00639460: hypothetical protein	10 kDa							0.00082326			0.00058683	0.00050471	0.00065136
sp|2557|	Chorismate synthase (EC 4.2.3.5)	39 kDa										0.00014955	0.00025725
sp|2558|	Protein-N(5)-glutamine methyltransferase PrmB, methylates LSU ribosomal protein L3p	35 kDa				0.00012432						0.0001161
sp|2563|	Ribose/xylose/arabinose/galactoside ABC-type transport systems, periplasmic sugar binding protein	36 kDa	0.00028578	0.0001182		0.00053712	0.0001975	0.00039388	0.0013855	0.00088658	0.0010216	0.00098759	0.00092017	0.0011875
sp|2567|	Alcohol dehydrogenase (EC 1.1.1.1)	38 kDa	0.00013429	8.3316e-05	7.1667e-05	0.00015775	0.00025311		0.00021702		0.00011296	0.00015469	0.00013305	0.00021463
sp|2570|	FIG00639237: hypothetical protein	10 kDa							0.00055487			0.00079103	0.002041	0.00032926
sp|2578|	Cytosine deaminase (EC 3.5.4.1)	48 kDa				2.5787e-05
sp|2593|	Glucose-6-phosphate isomerase (EC 5.3.1.9)	62 kDa	0.00045531	8.8274e-05	9.1117e-05	0.00052146	0.00047198	0.00085306					0.00012687
sp|2594|	Aspartokinase (EC 2.7.2.4)	49 kDa	0.0032359	0.0014679	8.3558e-05	0.00051499	0.00030166	0.0012049				0.00012024
sp|2607|	5-methyltetrahydrofolate--homocysteine methyltransferase (EC 2.1.1.13)	136 kDa				1.3461e-05
sp|2608|	Acetate operon repressor	30 kDa					4.2986e-05
sp|2616|	Methionyl-tRNA formyltransferase (EC 2.1.2.9)	34 kDa		6.1539e-05		0.00029712	0.00014956				0.00018773	0.00051417	0.00036852	0.00052316
sp|2622|	LSU ribosomal protein L17p	14 kDa			0.00019694							0.0007085	0.0042046	0.0012976
sp|2623|	DNA-directed RNA polymerase alpha subunit (EC 2.7.7.6)	37 kDa	0.0010922	0.0010311	0.00045614	0.0014056	0.0013246	0.00022089	0.00053716	0.00035356	0.00029957	0.00098458	0.0011291	0.00091072
sp|2624|	SSU ribosomal protein S4p (S9e)	23 kDa			0.00012382	0.00035431	0.00014577		0.00087488	0.00057584	0.00068308	0.0008018	0.0016091	0.0011125
sp|2625|	SSU ribosomal protein S11p (S14e)	14 kDa											0.00035995
sp|2626|	SSU ribosomal protein S13p (S18e)	13 kDa											0.0019675	0.00088873
sp|2629|	LSU ribosomal protein L15p (L27Ae)	15 kDa					8.1792e-05		0.00087662		0.00068443	0.0018746	0.0041919	0.0020807
sp|2630|	LSU ribosomal protein L30p (L7e)	7 kDa											0.002361	0.0015235
sp|2631|	SSU ribosomal protein S5p (S2e)	18 kDa				0.0003956	0.00010579			0.00052239	0.0003541	0.00064656	0.00083413	0.0009868
sp|2632|	LSU ribosomal protein L18p (L5e)	13 kDa										0.00046144	0.0015875	0.00064023
sp|2633|	LSU ribosomal protein L6p (L9e)	19 kDa	0.00052958	0.00071187	0.00063589	0.00049767	0.00039926	0.00063867	0.0028527	0.0024644	0.0017818	0.0048803	0.0045909	0.0030471
sp|2634|	SSU ribosomal protein S8p (S15Ae)	14 kDa			0.0001924				0.00038841		0.00045488	0.00027686
sp|2636|	LSU ribosomal protein L5p (L11e)	20 kDa				0.00043059	6.5799e-05					0.0029156	0.0032425	0.0014228
sp|2637|	LSU ribosomal protein L24p (L26e)	11 kDa							0.00072827		0.00056861	0.0010382	0.0049112	0.0015846
sp|2638|	LSU ribosomal protein L14p (L23e)	14 kDa			0.00020335	0.00026856						0.0021946	0.0037751	0.001827
sp|2640|	LSU ribosomal protein L29p (L35e)	7 kDa											0.0018426
sp|2641|	LSU ribosomal protein L16p (L10e)	15 kDa											0.0010243	0.00055079
sp|2642|	SSU ribosomal protein S3p (S3e)	26 kDa	0.0004023	0.00016639		0.00068523	0.00042967		0.00043342	0.00024961	0.0003384	0.00092683	0.0018932	0.00064298
sp|2643|	LSU ribosomal protein L22p (L17e)	12 kDa											0.0027438	0.0014981
sp|2645|	LSU ribosomal protein L2p (L8e)	30 kDa										0.00019776	0.00034017	0.00010975
sp|2646|	LSU ribosomal protein L23p (L23Ae)	11 kDa										0.0010798	0.0006965	0.00044944
sp|2647|	LSU ribosomal protein L4p (L1e)	22 kDa				0.00035607	0.00014649		0.00037681	0.00043403	0.00049034	0.0035813	0.0039272	0.001118
sp|2648|	LSU ribosomal protein L3p (L3e)	22 kDa				5.2684e-05			0.001208	0.00097397	0.0011318	0.0019804	0.0019995	0.0016487
sp|2649|	SSU ribosomal protein S10p (S20e)	12 kDa				0.00016035			0.0012256	0.0011293		0.0010483	0.0018032
sp|2654|	hypothetical protein	30 kDa				6.5802e-05
sp|2655|	hypothetical protein	86 kDa				2.211e-05
sp|2667|	General secretion pathway protein D	74 kDa				3.2102e-05
sp|2678|	Endoglucanase precursor (EC 3.2.1.4)	41 kDa	0.00091642	0.00059562	0.00041919	0.000569	0.00054284	0.00085708						0.00016739
sp|2679|	Cellulose synthase operon protein C	128 kDa				1.4275e-05
sp|2683|	Protein YhjJ, putative peptidase	56 kDa	0.0014744	0.00066173	0.00055247	0.0012824	0.0011825	0.00035671	0.00020278	0.00064233	0.00031665	0.00018068	0.00027972	0.0001805
sp|2684|	2-dehydro-3-deoxygluconate kinase (EC 2.7.1.45)	36 kDa		0.00011713		4.9898e-05
sp|2699|	Single-stranded DNA-binding protein	19 kDa	0.0002633	0.00059897	0.00014052	0.00064952	0.001588	0.0003629			0.00033222	0.00080881	0.00091301	0.00084165
sp|2700|	Excinuclease ABC subunit A	104 kDa				0.0002987	6.8914e-05
sp|2701|	Protein yjbR	14 kDa										0.00061003	0.0003935	0.00050784
sp|2703|	NMN phosphatase (EC 3.1.3.5); Class B acid phosphatase precursor (EC 3.1.3.2)	26 kDa	0.00052735	0.0010224	0.00052767	0.0011615	0.00084484	0.001465	0.00074568	0.0004908	0.00066537	0.00053153	0.00029388
sp|2721|	Aminoacyl-histidine dipeptidase (Peptidase D) (EC 3.4.13.3)	53 kDa	0.00061202	0.00027978	0.00023207	0.00046541	0.00032784	0.00043287				7.421e-05	9.5739e-05	0.00012356
sp|2722|	Xanthine-guanine phosphoribosyltransferase (EC 2.4.2.22)	17 kDa	0.00030834	0.0001913		0.0010504	0.00011623					0.0020127	0.0015274	0.0012813
sp|2724|	Curlin genes transcriptional activator	16 kDa				0.00012418
sp|2726|	Glutamate 5-kinase (EC 2.7.2.11) / RNA-binding C-terminal domain PUA	39 kDa	0.00012771	7.923e-05		0.00016501	0.00014442					0.00019614	0.00018978	0.00016328
sp|2727|	Gamma-glutamyl phosphate reductase (EC 1.2.1.41)	45 kDa	0.00018732	6.973e-05		0.00014523	0.00021184		0.00024217			0.00012947	0.00011135	0.00010778
sp|2749|	D-cysteine desulfhydrase (EC 4.4.1.15)	35 kDa	9.5261e-05			5.0355e-05	5.3863e-05	9.8471e-05				0.00043893	0.00014156	0.00027405
sp|2750|	Cystine ABC transporter, periplasmic cystine-binding protein FliY	29 kDa	0.0066367	0.004992	0.0023507	0.00178	0.0020589	0.020187	0.00047456	0.0010932	0.0013339	0.0014884	0.0020947	0.0012954
sp|2752|	RNA polymerase sigma factor for flagellar operon	28 kDa								0.00024335	0.00024743
sp|2753|	Flagellar biosynthesis protein FliC	56 kDa	0.0039483	0.0042294	0.0017963	0.00066065	0.0026019	0.0063716	0.12339	0.18907	0.16095	0.059649	0.067708	0.07428
sp|2754|	Flagellar hook-associated protein FliD	49 kDa							0.015482	0.050206	0.044435	0.0050373	0.0043159	0.0057941
sp|2758|	FIG00640199: hypothetical protein	15 kDa		0.0019102	0.0022821	0.0012458	0.00064478
sp|2764|	Flagellar hook-basal body complex protein FliE	12 kDa							0.008637	0.0081628	0.0044956			0.00026283
sp|2771|	Flagellar hook-length control protein FliK	39 kDa							0.002693	0.0037222	0.0066231	0.00052788	0.00099058	0.0005593
sp|2792|	Chaperone protein hchA	31 kDa	0.0097159	0.0031851	0.0020769	0.0020621	0.0018104	0.0017975	0.00017842			0.00012718		0.00010588
sp|2798|	Candidate zinc-binding lipoprotein ZinT	25 kDa						0.0013084	0.0065454	0.006193	0.0049279	0.01658	0.006664	0.0082536
sp|2799|	Protease VII (Omptin) precursor (EC 3.4.23.49)	36 kDa	0.0078853	0.013086	0.026984	0.0047413	0.0089357	0.0053237
sp|2809|	Glycogen phosphorylase (EC 2.4.1.1)	93 kDa					1.4452e-05
sp|2810|	Glycogen synthase, ADP-glucose transglucosylase (EC 2.4.1.21)	53 kDa				3.4626e-05
sp|2811|	Glucose-1-phosphate adenylyltransferase (EC 2.7.7.27)	49 kDa	0.00018124	0.00024737	0.00014508	8.9416e-05	9.5645e-05	0.00039343
sp|2814|	Aspartate-semialdehyde dehydrogenase (EC 1.2.1.11)	40 kDa	0.00038312	0.00015846	0.0001363	0.00058505	0.00036907	0.00011001	0.00027517	0.00031695	0.00016113	0.00044132	0.00037956	0.00032657
sp|2820|	Qercetin 2,3-dioxygenase	26 kDa	0.00047342		0.00032483	0.00023833	0.00015296	0.00055928				0.00015581
sp|2821|	FIG00553873: hypothetical protein	39 kDa	0.0002717	0.00019666	0.00010875	0.00039895	0.00042674	0.00053831	0.00014636		0.00017141	0.00020865	0.00020188	0.00026055
sp|2832|	Hypothetical YciO protein, TsaC/YrdC paralog	25 kDa											0.000213
sp|2837|	Tryptophan synthase beta chain (EC 4.2.1.20)	43 kDa					7.4169e-05
sp|2838|	Tryptophan synthase alpha chain (EC 4.2.1.20)	29 kDa	0.00023318			0.00026706	6.5922e-05
sp|2846|	Major curlin subunit precursor CsgA	15 kDa				0.00010938
sp|2855|	Putative oxidoreductase component of anaerobic dehydrogenases; Functional role page for Chaperone protein TorD	21 kDa		0.00031606		0.00059842	0.00022404
sp|2856|	Putative hydrolase YcdX (EC 3.1.-.-)	27 kDa			0.00010209	8.9885e-05
sp|2867|	Autoinducer 2 (AI-2) ABC transport system, periplasmic AI-2 binding protein LsrB	37 kDa	0.00055139	0.00045611	0.00044138	0.00051816	0.00039837	0.00035623	0.00029702		0.0002319	0.00042344	0.00020485	0.00013219
sp|2868|	Autoinducer 2 (AI-2) aldolase LsrF (EC 4.2.1.-)	32 kDa	0.00010737			0.00026487	0.00010119	0.00011099				0.00012368		0.00020593
sp|2872|	Altronate oxidoreductase (EC 1.1.1.58)	55 kDa				2.2797e-05		0.00071886
sp|2876|	Succinate-semialdehyde dehydrogenase [NAD] (EC 1.2.1.24); Succinate-semialdehyde dehydrogenase [NAD(P)+] (EC 1.2.1.16)	50 kDa				0.00016683	0.00014021
sp|2894|	Dipeptidyl carboxypeptidase Dcp (EC 3.4.15.5)	78 kDa	0.00013765			0.00024253	0.0001643
sp|2895|	3-hydroxypropionate dehydrogenase (EC 1.1.1.298)	27 kDa				0.00022199	0.00028495		0.000509	0.00046903		0.00029026	0.00028085
sp|2915|	mannose-specific adhesin FimH	32 kDa							0.0001661	0.00019132
sp|2919|	N-acetylgalactosamine 6-sulfate sulfatase (GALNS)	61 kDa				6.1285e-05					0.00014628	0.00016694	0.00021537	0.00013897
sp|2923|	FIG00639422: hypothetical protein	89 kDa	3.9551e-05	3.6807e-05	0.00011081	2.7876e-05	5.2181e-05
sp|2924|	Probable zinc protease pqqL (EC 3.4.99.-)	104 kDa	5.0559e-05			0.00020193	7.6233e-05
sp|2938|	Long-chain fatty acid transport protein	49 kDa	0.00084069	0.0013691	0.0031124	0.00027157	0.00055457	0.00052503	0.00022643		8.8393e-05
sp|2940|	Lipoprotein	28 kDa	0.00049794		0.00044842
sp|2948|	Carbonic anhydrase (EC 4.2.1.1)	25 kDa	0.0011362	0.00074896	0.0005116	0.00072572	0.00074951	0.00040373	0.00034427	0.00039655	0.00035839	0.000818	0.00063318	0.00047668
sp|2949|	Hypoxanthine-guanine phosphoribosyltransferase (EC 2.4.2.8)	20 kDa				6.1859e-05						0.0002022
sp|2953|	Spermidine synthase (EC 2.5.1.16)	32 kDa				0.00017205
sp|2975|	NAD-dependent malic enzyme (EC 1.1.1.38)	64 kDa	8.1652e-05			0.00010551	4.1038e-05					9.4056e-05	0.00016179	5.22e-05
sp|2978|	Osmotically inducible protein C	15 kDa		0.00061001		0.0016555	0.00098837	0.0010164					0.00048706
sp|2985|	TonB-dependent receptor; Outer membrane receptor for ferrienterochelin and colicins	74 kDa	0.0045827	0.0062175	0.02679	0.0020146	0.0050515	0.0011604
sp|2997|	Glucose-1-phosphate thymidylyltransferase (EC 2.7.7.24)	33 kDa					4.0198e-05
sp|3005|	RelB/StbD replicon stabilization protein (antitoxin to RelE/StbE)	9 kDa						0.00029185	0.00091253				0.00055944	0.000361
sp|3009|	Methionine ABC transporter substrate-binding protein	29 kDa	0.00040354	0.00078684	0.00069221	0.00081261	0.00069538	0.00047673	0.00018632	0.00021461	0.00029095	0.00073047	0.00034268	0.00022113
sp|3010|	Protein RcsF	12 kDa	0.00053411	0.0038107	0.0018171	0.00089405	0.0017617	0.00089718
sp|3012|	Prolyl-tRNA synthetase (EC 6.1.1.15), bacterial type	64 kDa	0.00095594	0.00069474	0.00069963	0.0010876	0.0012252	0.00035291	0.00013241	0.00015252	6.8922e-05	0.00031462	0.00073059	0.00034049
sp|3014|	Copper homeostasis protein CutF precursor / Lipoprotein NlpE involeved in surface adhesion	26 kDa	0.00099297	0.0010678	0.00068888	0.00060653	0.00032439	0.00020529
sp|3022|	Acetyl-coenzyme A carboxyl transferase alpha chain (EC 6.4.1.2)	35 kDa	0.00014692		7.8407e-05	0.00018984	0.00012923		0.00015829				0.00014556	9.3927e-05
sp|3026|	Acyl-[acyl-carrier-protein]--UDP-N-acetylglucosamine O-acyltransferase (EC 2.3.1.129)	28 kDa	0.00017889	0.00011098		0.0004833	0.00033716	6.1638e-05	0.00019272	0.00033298		0.00041212	0.00026584	0.00034309
sp|3027|	3-hydroxyacyl-[acyl-carrier-protein] dehydratase, FabZ form (EC 4.2.1.59)	17 kDa		0.00019257		0.0013855	0.000312	0.0012299
sp|3028|	UDP-3-O-[3-hydroxymyristoyl] glucosamine N-acyltransferase (EC 2.3.1.-)	36 kDa												0.0001318
sp|3029|	Outer membrane protein H precursor	18 kDa	0.00038814	0.00036121	0.00023303	0.00034195	0.0003292		0.0023522	0.0010837	0.0022038	0.0021238	0.002163	0.0016749
sp|3030|	Outer membrane protein assembly factor YaeT precursor	91 kDa	0.00023145	0.00014359	0.00013895	0.00024469	0.00020357	0.00010966	6.2337e-05			8.8869e-05	8.5987e-05	9.2478e-05
sp|3035|	Ribosome recycling factor	21 kDa	0.00033779		0.0001352	0.0020236	0.0012096	0.00013094	0.0013647	0.0017291	0.0026637	0.0069066	0.0047688	0.0045349
sp|3036|	Uridine monophosphate kinase (EC 2.7.4.22)	26 kDa	0.0005186	0.00044239	0.00051892	0.0015534	0.0021503	0.00043556	0.00031427			0.00067205	0.001156	0.00074596
sp|3037|	Translation elongation factor Ts	30 kDa	0.002981	0.00092472	0.0010164	0.0025485	0.0018104	0.00065624	0.0028547	0.0026717	0.0028558	0.0047693	0.0045941	0.004288
sp|3039|	SSU ribosomal protein S2p (SAe)	27 kDa	0.00019447	0.00072392	0.00025946	0.00095946	0.00065977	0.00043556	0.00052379	0.00072398		0.00022402	0.00077068	0.00037298
sp|3040|	Methionine aminopeptidase (EC 3.4.11.18)	29 kDa	0.001006		0.00033159	0.00062562	0.00053537					0.00068167	0.00043971	0.00028374
sp|3041|	[Protein-PII] uridylyltransferase (EC 2.7.7.59)	102 kDa				4.9487e-05	5.2935e-05
sp|3042|	2,3,4,5-tetrahydropyridine-2,6-dicarboxylate N-succinyltransferase (EC 2.3.1.117)	30 kDa	0.003421	0.0021578	0.0013693	0.0014467	0.0016334	0.0012082	0.00082927	0.0010613	0.00057552	0.00085383	0.00093205	0.00043741
sp|3044|	UPF0325 protein YaeH	15 kDa				0.00012903			0.00059172		0.00092398	0.0011248	0.0030835	0.0014045
sp|3046|	HtrA protease/chaperone protein	49 kDa	0.0010217	0.00026583	0.0001583	0.0022184	0.0013542	0.00049402	0.00063915	0.001043	0.00054061	0.00049356	0.00058776	0.00069534
sp|3048|	5'-methylthioadenosine nucleosidase (EC 3.2.2.16) / S-adenosylhomocysteine nucleosidase (EC 3.2.2.9)	24 kDa	0.00047138	0.00045956	0.00021562	0.00021357	0.00025384		0.00054411	0.00037603	0.00042482	0.00038784	0.00030021	0.0002583
sp|3049|	Vitamin B12 ABC transporter, B12-binding component BtuF	29 kDa				6.2092e-05
sp|3051|	ErpA, essential respiratory protein A / probable iron binding protein from the HesB_IscA_SufA family	12 kDa				0.00019317		0.00084996	0.00066438					0.00052566
sp|3053|	Glutamate-1-semialdehyde aminotransferase (EC 5.4.3.8)	45 kDa	0.0005501	0.00031853	0.00023485	0.001021	0.00073267	0.00022745	0.001126	0.00088742	0.0011105	0.0012673	0.00109	0.0012309
sp|3057|	Ferric hydroxamate outer membrane receptor FhuA	83 kDa	0.0013088	0.0010053	0.0051387	0.00043194	0.00098672	0.00011811
sp|3063|	C4-type zinc finger protein, DksA/TraR family	18 kDa						0.00026737	0.0013376		0.00091378	0.0029795	0.0038438	0.0012898
sp|3065|	Poly(A) polymerase (EC 2.7.7.19)	53 kDa					3.8914e-05
sp|3073|	3-methyl-2-oxobutanoate hydroxymethyltransferase (EC 2.1.2.11)	28 kDa	0.00023671	0.00014686		0.00031281	0.00013384					0.00027267	0.00017588
sp|3074|	Pantoate--beta-alanine ligase (EC 6.3.2.1)	32 kDa	0.0016009	0.000137	0.00070704	0.00089488	0.00060347	0.00017119	0.00044605	0.00020551	0.0001393	0.00069949	0.00049222	0.00058232
sp|3076|	Peptide transport periplasmic protein sapA (TC 3.A.1.5.5)	29 kDa	0.0001188		0.00071326	0.000314	0.00040305	0.00027632
sp|3077|	COG1132	63 kDa					3.218e-05
sp|3078|	FIG00640421: hypothetical protein	51 kDa	0.00010628		5.6716e-05	4.9936e-05
sp|3079|	Cell division protein FtsK	192 kDa				8.1732e-05	2.0982e-05
sp|3083|	DNA sulfur modification protein DndD	76 kDa				1.6533e-05
sp|3089|	2-ketoaldonate reductase, broad specificity (EC 1.1.1.215) (EC 1.1.1.-)	35 kDa	0.0005304	8.9745e-05	0.00011579	0.00028887	0.00016358		0.00031169		0.00036503	0.001333	0.0012182	0.0016184
sp|3090|	Outer membrane protein A precursor	22 kDa			0.00011421	0.00032681
sp|3093|	DNA-3-methyladenine glycosylase (EC 3.2.2.20)	21 kDa				5.8882e-05
sp|3107|	FIG00638135: hypothetical protein	33 kDa	0.00015834			5.5799e-05	5.9686e-05
sp|3137|	DNA mismatch repair protein MutS	95 kDa				3.8725e-05	2.0712e-05
sp|3143|	Maltose/maltodextrin ABC transporter, substrate binding periplasmic protein MalE	43 kDa	0.0033534	0.0013706	0.00060003	0.0016405	0.0014871	0.0031401	0.0008288	0.00095465	0.00089598	0.0047262	0.0016416	0.0034049
sp|3145|	Maltoporin (maltose/maltodextrin high-affinity receptor, phage lambda receptor protein)	50 kDa		0.00026078	0.000701	0.00018516	0.00030369	0.00014484
sp|3146|	Maltose operon periplasmic protein MalM	32 kDa				0.00025188	0.00044264	0.00031665	0.0022276	0.0017106	0.0025123	0.0016467	0.0012898	0.0013708
sp|3173|	Methylglyoxal reductase, acetol producing (EC 1.1.1.-) / 2,5-diketo-D-gluconic acid reductase B (EC 1.1.1.274)	29 kDa	0.00040958			0.0002062	4.4112e-05
sp|3177|	Deoxyribose-phosphate aldolase (EC 4.1.2.4)	28 kDa										0.00013897
sp|3178|	Thymidine phosphorylase (EC 2.4.2.4)	47 kDa					6.6921e-05
sp|3179|	Phosphopentomutase (EC 5.4.2.7)	44 kDa	0.0011132	0.00040484	0.00055308	0.00062224	0.00041961	0.00067454	0.00018609			0.00022108	0.00011409	0.00033128
sp|3180|	Purine nucleoside phosphorylase (EC 2.4.2.1)	26 kDa	0.001242	0.00020277	0.00026163	0.0003225	0.0003696	0.001723				0.00037649	0.00029142	0.00018805
sp|3182|	Lipoate-protein ligase A	38 kDa				9.773e-05			0.00022408				0.00013738
sp|3193|	ABC transporter, ATP-binding protein	62 kDa	8.4447e-05	3.4928e-05	0.00011267	0.00025791	0.00022283	2.9098e-05	0.00018196	0.00031438		0.00016213	0.00033465	0.00010797
sp|3195|	Soluble lytic murein transglycosylase precursor (EC 3.2.1.-)	73 kDa				0.00021339	9.1303e-05			0.00013526
sp|3198|	Phosphoglycerate mutase (EC 5.4.2.1)	24 kDa	0.00036332	0.00022541		0.00048653	0.00049303	7.5113e-05				0.00075332	0.00053992	0.00055745
sp|3199|	Right origin-binding protein	33 kDa				0.0001143	8.1509e-05
sp|3200|	Conserved uncharacterized protein CreA	17 kDa	0.00049754		0.00039828	0.00077147	0.0007877					0.00057312	0.00073938	0.00057254
sp|3203|	Possible enzyme	43 kDa				9.2197e-05
sp|3205|	Riboflavin synthase eubacterial/eukaryotic (EC 2.5.1.9)	23 kDa	0.00088015	0.00031853	0.00011743	0.00067203	0.00071885	7.5818e-05			0.00037017	0.00067591	0.00032699	0.00049235
sp|3209|	Purine nucleotide synthesis repressor	38 kDa				8.0725e-05	8.6349e-05
sp|3212|	Superoxide dismutase [Fe] (EC 1.15.1.1)	21 kDa			0.00025919	0.00034231	0.00018308	0.00020919				0.00018649	0.00024059	0.00015525
sp|3214|	Glutaredoxin-related protein	13 kDa						0.00014043	0.0019758			0.0018778	0.0020188	0.0010422
sp|3218|	N-ethylmaleimide reductase (EC 1.-.-.-)	40 kDa				4.525e-05						9.8608e-05
sp|3221|	Putative aldo/keto reductase	34 kDa						5.4192e-05						0.00010055
sp|3222|	Superoxide dismutase [Cu-Zn] precursor (EC 1.15.1.1)	18 kDa		0.00016808		0.00015912								0.0001732
sp|3227|	Transcriptional regulator SlyA	16 kDa				0.00019116	8.1792e-05					0.00024994	0.00048368	0.00052019
sp|3228|	Outer membrane lipoprotein pcp precursor	16 kDa	0.0057451	0.010318	0.015168	0.0062514	0.0039893	0.0045843			0.0010174	0.002206	0.0028459	0.0036729
sp|3229|	Anhydro-N-acetylmuramic acid kinase (EC 2.7.1.-)	40 kDa	8.4676e-05
sp|3230|	Membrane-bound lysozyme inhibitor of c-type lysozyme	12 kDa				0.00025726
sp|3231|	Pyridoxamine 5'-phosphate oxidase (EC 1.4.3.5)	26 kDa	0.00021499		0.00011473	7.5763e-05	0.00010806
sp|3232|	Tyrosyl-tRNA synthetase (EC 6.1.1.1)	48 kDa	0.00033161	0.00025145	0.00029495	0.00046744	0.00044445		0.00065498	0.00041151	0.00051139	0.00080642	0.00065707	0.00091867
sp|3233|	Pyridoxal kinase (EC 2.7.1.35)	31 kDa	0.000437		8.7454e-05	0.000308	0.00020591	0.0001694				0.00044046	0.00040588	0.00026191
sp|3238|	Electron transport complex protein RnfG	22 kDa	0.00045503		0.00030354	0.00026726		0.00019599				0.00034944	0.0002254	0.00014545
sp|3240|	beta-lactamase	48 kDa				3.8144e-05	2.7201e-05					8.3122e-05		0.0001384
sp|3245|	Sulfate and thiosulfate binding protein CysP	38 kDa	0.00055465		0.000185	0.00017917	6.9693e-05	0.0014334						8.8647e-05
sp|3251|	Transcription termination factor Rho	47 kDa	0.00014914	0.00032385	0.00011939	0.00048616	0.00042165		0.00042178	0.00048582	0.0004234	0.00055835	0.00088655	0.00035755
sp|3252|	Thioredoxin	12 kDa						0.0026668	0.012739	0.0045354	0.0030743	0.003302	0.0040469	0.0032987
sp|3253|	ATP-dependent RNA helicase RhlB	47 kDa				7.8463e-05	9.7917e-05
sp|3254|	Guanosine-5'-triphosphate,3'-diphosphate pyrophosphatase (EC 3.6.1.40) @ Exopolyphosphatase (EC 3.6.1.11)	55 kDa	0.00015812	5.8861e-05		0.00040121	0.00019074					0.00018215	0.00018799	0.00015163
sp|3258|	Ketol-acid reductoisomerase (EC 1.1.1.86)	54 kDa	0.00073182	0.00033558	0.00043299	0.00090823	0.00069565	0.00034535				0.00014661	0.00037827	0.00018307
sp|3260|	Threonine dehydratase biosynthetic (EC 4.3.1.19)	43 kDa	0.00015861			0.0002096	0.00013452						0.00011785
sp|3268|	YciL protein	11 kDa										0.0005509	0.00094762	0.00030574
sp|3277|	Oligopeptide ABC transporter, periplasmic oligopeptide-binding protein OppA (TC 3.A.1.5.1)	63 kDa	0.0044796	0.0034914	0.0049082	0.0076761	0.0074299	0.0050358	0.0053841	0.012716	0.0026141	0.0021608	0.0034118	0.002658
sp|3280|	Alcohol dehydrogenase (EC 1.1.1.1); Acetaldehyde dehydrogenase (EC 1.2.1.10)	96 kDa	0.00036821	0.00013054	0.00021054	0.00075383	0.00069399	0.00025375
sp|3281|	Thymidine kinase (EC 2.7.1.21)	20 kDa		0.00016616	0.00021439	0.0004719	0.00057208					0.00020567	0.00026533
sp|3283|	DNA-binding protein H-NS	16 kDa	0.00022807	0.00049523	0.00045642	0.00012056		0.0045972	0.0077398	0.0046698	0.0061869	0.0063052	0.0061007	0.0062331
sp|3284|	UTP--glucose-1-phosphate uridylyltransferase (EC 2.7.7.9)	33 kDa	0.00015519			0.00034637	0.0002925		0.00025079			0.00017877	0.00023063
sp|3289|	Formyltetrahydrofolate deformylase (EC 3.5.1.10)	32 kDa			0.00022332	0.00035392	0.00023135	0.00017303				0.00012854
sp|3337|	hypothetical protein	32 kDa				3.8366e-05
sp|3338|	COG2932: Predicted transcriptional regulator	28 kDa				0.00010967
sp|3366|	NAD(FAD)-utilizing dehydrogenases	44 kDa				4.1291e-05	0.00014723						0.00011608
sp|3369|	Universal stress protein A	16 kDa		0.002625	0.0013895	0.0039762	0.0011042						0.0012898	0.00031211
sp|3372|	Oligopeptidase A (EC 3.4.24.70)	77 kDa	0.00036759	9.9775e-05	3.6782e-05	0.00062341	0.00064952	0.00013062					0.00010243
sp|3374|	Glutathione reductase (EC 1.8.1.7)	49 kDa		0.00010769		0.00013458	7.852e-05	0.00025121
sp|3379|	ADP-heptose synthase (EC 2.7.-.-) / D-glycero-beta-D-manno-heptose 7-phosphate kinase	51 kDa	9.8256e-05			0.00043859	7.4076e-05			0.00024386		0.00015091	0.00024336	9.4223e-05
sp|3380|	Glutamate-ammonia-ligase adenylyltransferase (EC 2.7.7.42)	108 kDa	0.00019817	6.1474e-05		0.00011057	0.00010583	0.0002646
sp|3381|	Adenylate cyclase (EC 4.6.1.1)	49 kDa	0.00014432			6.3573e-05	0.0001088
sp|3399|	FIG002060: uncharacterized protein YggL	13 kDa									0.00073006	0.0016663	0.0010748	0.0011097
sp|3401|	FIG004016: Uncharacterized protein YggN	26 kDa	0.001242	0.00032443	0.0002093	0.0010366	0.0004928	0.00043921	0.00073944	0.00060837	0.001567	0.0012801	0.0010685	0.00056415
sp|3406|	TRAP-type C4-dicarboxylate transport system, periplasmic component	36 kDa							0.00015394	0.00017732	0.00018029
sp|3408|	Nucleoside 5-triphosphatase RdgB (dHAPTP, dITP, XTP-specific) (EC 3.6.1.15)	21 kDa				0.00019563						0.0001827
sp|3411|	Hypothetical protein YggS, proline synthase co-transcribed bacterial homolog PROSC	26 kDa				0.00023528	7.55e-05
sp|3414|	UPF0301 protein YqgE	21 kDa				0.00017665						0.00028871	0.00024831
sp|3415|	Glutathione synthetase (EC 6.3.2.3)	36 kDa				0.00013938						0.00028475	0.00014694	9.4819e-05
sp|3416|	Ribosomal RNA small subunit methyltransferase E (EC 2.1.1.-)	27 kDa				9.0625e-05
sp|3420|	S-adenosylmethionine synthetase (EC 2.5.1.6)	42 kDa	0.00012205	0.0001262		0.00030108	0.0005981			0.00022719	0.00010266	0.00037492	0.00018138	0.00023408
sp|3423|	Biosynthetic arginine decarboxylase (EC 4.1.1.19)	71 kDa				8.7112e-05
sp|3425|	Agmatinase (EC 3.5.3.11)	34 kDa				0.00014393		5.2775e-05
sp|3426|	Putative metalloprotease yggG (EC 3.4.24.-)	27 kDa	0.00049596	0.00015385	0.00014888	0.00039325	0.00025706		0.00050092	0.00046159	0.00023466	0.00021424	0.00036852	0.00017835
sp|3427|	Transketolase (EC 2.2.1.1)	72 kDa	0.0010132	0.00051167	0.00054701	0.0011044	0.0014212	0.00025576
sp|3441|	D-erythrose-4-phosphate dehydrogenase (EC 1.2.1.72)	37 kDa												8.8386e-05
sp|3442|	Phosphoglycerate kinase (EC 2.7.2.3)	41 kDa	0.010294	0.0043578	0.0021651	0.01111	0.010211	0.013145	0.00084808	0.00052599	0.00056028	0.0033946	0.0026996	0.0013162
sp|3453|	IncF plasmid conjugative transfer protein TrbB	20 kDa				6.0834e-05
sp|3458|	IncF plasmid conjugative transfer surface exclusion protein TraT	27 kDa	0.0014533	0.0021789	0.0013572	0.00098159	0.00093585	0.00012519
sp|3466|	Galactose/methyl galactoside ABC transport system, D-galactose-binding periplasmic protein MglB (TC 3.A.1.2.3)	36 kDa	0.0070114	0.0041164	0.0021471	0.0030181	0.0022173	0.0027726	0.026159	0.018044	0.033605	0.026669	0.017692	0.022923
sp|3469|	GTP cyclohydrolase I (EC 3.5.4.16) type 1	25 kDa	0.00091484	0.00052392	0.00028166	0.00069438	0.00074276	0.00018186	0.00045489	0.00052396	0.00062154	0.0012159	0.00073206	0.0008098
sp|3471|	Colicin I receptor precursor	71 kDa	0.00012263	4.5647e-05	0.00053008	0.00019878	0.00025886
sp|3475|	Endonuclease IV (EC 3.1.21.2)	31 kDa				0.00015454
sp|3486|	Fructose-specific phosphocarrier protein HPr (EC 2.7.1.69) / PTS system, fructose-specific IIA component (EC 2.7.1.69)	40 kDa				4.3927e-05						9.5723e-05
sp|3491|	Translation elongation factor P-related protein	22 kDa	0.00024667	0.00081621		0.00066645	0.00024796		0.00039863	0.00045916	0.00072622	0.00066301	0.00097754	0.00094619
sp|3492|	D-mannonate oxidoreductase (EC 1.1.1.57)	54 kDa					2.4135e-05
sp|3497|	ABC transporter, periplasmic substrate-binding protein	70 kDa	7.7596e-05			1.823e-05
sp|3505|	LSU ribosomal protein L25p	11 kDa							0.0018801			0.0011487	0.0032108
sp|3519|	Glucarate dehydratase (EC 4.2.1.40)	49 kDa					2.6408e-05
sp|3523|	Hypothetical flavoprotein YqcA (clustered with tRNA pseudouridine synthase C)	16 kDa		0.0002602	0.00016786	0.0002217		0.00027096
sp|3527|	NADPH dependent preQ0 reductase (EC 1.7.1.13)	33 kDa				0.00013666					0.0001398			0.00010625
sp|3528|	Decarboxylase family protein	51 kDa				3.638e-05							0.00010228
sp|3538|	L-fucose mutarotase	15 kDa		0.00090001	0.0011613	0.0018483	0.00071509	0.00069211
sp|3540|	LSU rRNA 2'-O-methyl-C2498 methyltransferase RlmM	42 kDa	0.00012806			4.5127e-05	3.218e-05
sp|3543|	probable lipoprotein	8 kDa				0.00036703
sp|3544|	Cysteine desulfurase CsdA-CsdE (EC 2.8.1.7), main protein CsdA	43 kDa	7.7919e-05			4.1188e-05
sp|3547|	Membrane-bound lytic murein transglycosylase A precursor (EC 3.2.1.-)	39 kDa			0.00014091
sp|3548|	Quinone oxidoreductase (EC 1.6.5.5)	35 kDa	0.00014333			0.00010102	7.2037e-05				0.00012056	0.00055034	0.00042599	0.00087048
sp|3549|	Replicative DNA helicase (EC 3.6.1.-)	52 kDa				2.3378e-05
sp|3554|	probable ATP /GTP binding protein	49 kDa					5.3781e-05
sp|3575|	Dihydrofolate reductase (EC 1.5.1.3)	22 kDa				0.00014045						0.00027545		0.00022931
sp|3579|	Bis(5'-nucleosyl)-tetraphosphatase, symmetrical (EC 3.6.1.41)	32 kDa				3.9046e-05
sp|3583|	Survival protein SurA precursor (Peptidyl-prolyl cis-trans isomerase SurA) (EC 5.2.1.8)	47 kDa	0.0018251	0.00086054	0.00099346	0.0014535	0.0015135	0.00050938	0.0017106	0.0027178	0.0031778	0.0020182	0.0016816	0.0017502
sp|3584|	Outer membrane protein Imp, required for envelope biogenesis / Organic solvent tolerance protein precursor	90 kDa	9.9635e-05	4.9451e-05	6.3805e-05	0.00014045	0.00014272
sp|3595|	Arginine ABC transporter, periplasmic arginine-binding protein ArtI	27 kDa	0.0030217	0.0052251	0.0014925	0.0024695	0.0022781	0.0036552	0.00051948	0.00023934	0.00040559	0.00088869	0.001051	0.00055487
sp|3600|	N-acetylmuramoyl-L-alanine amidase (EC 3.5.1.28)	31 kDa			9.0622e-05
sp|3603|	Low-specificity L-threonine aldolase (EC 4.1.2.5)	37 kDa			7.511e-05		3.5369e-05	0.00021823
sp|3656|	CTP synthase (EC 6.3.4.2)	60 kDa	0.00042998	0.00035569	0.00032125	0.00033336	0.00032417					6.604e-05	0.0001704	0.00010996
sp|3657|	Enolase (EC 4.2.1.11)	46 kDa	0.010198	0.0032308	0.0052397	0.004231	0.0046076	0.0067475	0.0015195	0.0024906	0.0025096	0.0037075	0.0049443	0.0039187
sp|3667|	Asparagine synthetase [glutamine-hydrolyzing] (EC 6.3.5.4)	63 kDa	0.0001128		0.00011287	0.00030807	0.00032953		9.1143e-05	0.00010498			0.00016763
sp|3671|	FIG00637942: hypothetical protein	25 kDa				4.9823e-05
sp|3675|	Ferritin-like protein 2	19 kDa				0.0003003								0.00018159
sp|3683|	L-arabinose-binding periplasmic protein precursor AraF (TC 3.A.1.2.2)	36 kDa	0.00052234	0.0001473	7.6023e-05	0.00038488	0.0001611	0.00012271	0.00076737	0.00044194	0.00059914	0.00043759	0.00028227	0.00054643
sp|3700|	Chemotaxis regulator - transmits chemoreceptor signals to flagelllar motor components CheY	14 kDa							0.0019571			0.00069752	0.00053992
sp|3701|	Chemotaxis response - phosphatase CheZ	24 kDa							0.00023595		0.00018422
sp|3716|	Cysteine synthase (EC 2.5.1.47)	34 kDa	0.0015478	0.00096024	0.00077436	0.0023351	0.0018232	0.0049998	0.00031265	0.00018006	0.00024411	0.0017829	0.00093441	0.00083488
sp|3717|	Phosphotransferase system, phosphocarrier protein HPr	9 kDa							0.00089105			0.0010586	0.001912	0.0012338
sp|3718|	Phosphoenolpyruvate-protein phosphotransferase of PTS system (EC 2.7.3.9)	64 kDa	0.0013585	0.00094396	0.00058723	0.0014841	0.0017206	0.0003932	8.7814e-05	0.0002023	6.8562e-05	0.00028168	0.00048452	0.00010422
sp|3719|	PTS system, glucose-specific IIA component	18 kDa	0.0023111	0.00063087	0.00051799	0.0050168	0.0056799	0.0030578	0.00059755	0.0015486	0.0036157	0.0047918	0.0045334	0.0041664
sp|3722|	Cysteine synthase (EC 2.5.1.47)	33 kDa				5.4509e-05	7.7743e-05	0.0001066
sp|3733|	DNA-binding capsular synthesis response regulator RcsB	24 kDa				0.00022939	0.00021811					0.00041657	0.00064491
sp|3744|	Putative membrane protein	123 kDa				1.4826e-05
sp|3747|	DNA gyrase subunit A (EC 5.99.1.3)	97 kDa	7.1418e-05	0.00015508	4.2877e-05	0.00027055	0.00026248	8.3053e-05
sp|3748|	Cobalt-zinc-cadmium resistance protein CzcA; Cation efflux system protein CusA	9 kDa			0.00028749	0.00037969
sp|3768|	Colicin immunity protein	10 kDa						0.0012349
sp|3770|	ABC transporter (iron.B12.siderophore.hemin) , ATP-binding component	28 kDa				8.7043e-05
sp|3772|	ABC transporter (iron.B12.siderophore.hemin) , periplasmic substrate-binding component	36 kDa	0.0026352	0.0025399	0.0018457	0.0016914	0.0016674	0.00026753	0.0020532	0.0023649	0.0015437	0.0014635	0.00083915	0.0012635
sp|3775|	Outer Membrane Siderophore Receptor IroN	79 kDa	0.0011421	0.0016444	0.0066065	0.00090365	0.0011697	0.0016038
sp|3776|	Periplasmic esterase IroE	35 kDa				3.4626e-05
sp|3797|	Phage major capsid protein	43 kDa	8.2442e-05	5.1147e-05					0.00013323	0.00015346	0.00015603	9.4966e-05
sp|3801|	hypothetical protein	22 kDa		0.000246		0.00055893	8.968e-05
sp|3807|	Aldehyde dehydrogenase A (EC 1.2.1.22) / Glycolaldehyde dehydrogenase (EC 1.2.1.21)	52 kDa				8.0456e-05	4.9178e-05		0.00031624	0.0006071	0.00053497	0.0011647	0.0016964	0.0011885
sp|3808|	Protein ydcF	30 kDa				8.2789e-05
sp|3812|	ATP-dependent RNA helicase HrpA (EC 3.6.4.13)	149 kDa			2.886e-05
sp|3813|	FMN-dependent NADH-azoreductase	22 kDa	0.0012436	0.00081976	0.00055996	0.0012052	0.0016407	0.00036155				0.00035813	0.00069303	0.00014907
sp|3820|	Adenylate kinase (EC 2.7.4.3)	24 kDa	0.00029201			0.00066889	0.00011008	0.00041505	0.00082582	0.00081533	0.0009211	0.0012614	0.00075942	0.00063006
sp|3822|	Chaperone protein HtpG	71 kDa	0.00067598	0.00059024	0.00022046	0.0022675	0.0023122	0.00046584		9.3205e-05
sp|3826|	Adenine phosphoribosyltransferase (EC 2.4.2.7)	20 kDa	0.00042685			0.00024068	9.6541e-05						0.0007612
sp|3830|	Potassium efflux system KefA protein / Small-conductance mechanosensitive channel	127 kDa				4.424e-05	1.0516e-05
sp|3832|	RND efflux system, membrane fusion protein CmeA	38 kDa					6.5252e-05							8.2999e-05
sp|3875|	hypothetical protein	16 kDa	0.00043396		0.00017369	0.00064995	0.00036806	0.0002243			0.00054755	0.00037492	0.00048368
sp|3883|	FIG00638564: hypothetical protein	26 kDa	0.00020289				7.6481e-05					0.00023371	0.00020101	0.00012971
sp|3886|	Putative regulator of cell division encoded by prophage CP-933O	8 kDa					0.00024883
sp|3893|	Predicted dye-decolorizing peroxidase (DyP), encapsulated subgroup	33 kDa				7.3652e-05								0.00010021
sp|3894|	Predicted outer membrane lipoprotein YfeY	21 kDa	0.00032718	0.00030447		0.00057649	0.00058582	0.00025365
sp|3906|	Phage major capsid protein	38 kDa	0.00013704	8.5021e-05
sp|3908|	Phage capsid and scaffold	53 kDa						0.00011282
sp|3935|	DNA-directed RNA polymerase omega subunit (EC 2.7.7.6)	10 kDa						0.0025732	0.001942			0.0017798	0.0022961	0.001317
sp|3936|	Guanylate kinase (EC 2.7.4.8)	24 kDa				5.3193e-05
sp|3941|	Protein YicC	33 kDa				5.7548e-05	8.2077e-05		0.00017593	0.00030397	0.00013736	0.00025082	0.00024268	0.0002088
sp|3942|	Ribonuclease PH (EC 2.7.7.56)	25 kDa				0.00011566
sp|3943|	Orotate phosphoribosyltransferase (EC 2.4.2.10)	24 kDa	0.00022004			0.00041356						0.00033795	0.00043599	0.00028134
sp|3945|	Deoxyuridine 5'-triphosphate nucleotidohydrolase (EC 3.6.1.23)	16 kDa		0.0012838		0.0010573		0.00058822				0.00047672	0.00076876	0.0006945
sp|3946|	Phosphopantothenoylcysteine decarboxylase (EC 4.1.1.36) / Phosphopantothenoylcysteine synthetase (EC 6.3.2.5)	43 kDa											0.00011437
sp|3964|	ADP-L-glycero-D-manno-heptose-6-epimerase (EC 5.1.3.20)	35 kDa							0.00016288	0.00018761		0.00075467	0.00029957	0.00057992
sp|3965|	2-amino-3-ketobutyrate coenzyme A ligase (EC 2.3.1.29)	43 kDa	0.0011383	0.00070623	0.00050275	0.0010236	0.00082861	0.00068979	0.0005709	0.00043839	0.00029716	0.00090432	0.00099166	0.0013551
sp|3966|	L-threonine 3-dehydrogenase (EC 1.1.1.103)	37 kDa	0.00041233	0.00028424	0.0001467	0.00022603	0.00018997					0.00031665	0.00020425	0.0002636
sp|3970|	2,3-bisphosphoglycerate-independent phosphoglycerate mutase (EC 5.4.2.1)	56 kDa	0.00027355	0.00015086	0.00046228	0.00023564	6.8743e-05	0.00028277	0.00019647	0.00016973			0.00013551	0.00011659
sp|3971|	FIG136845: Rhodanese-related sulfurtransferase	16 kDa				0.0001925
sp|3972|	Glutaredoxin 3 (Grx3)	9 kDa							0.00091253	0.0017518		0.00065046	0.0016783	0.00072199
sp|3973|	Protein export cytoplasm chaperone protein (SecB, maintains protein to be exported in unfolded state)	17 kDa	0.00050396	0.00056279	0.00024205	0.00063934	0.00037994					0.0010449	0.0010485	0.00077323
sp|3975|	Serine acetyltransferase (EC 2.3.1.30)	29 kDa			0.00018324	0.0001815	0.00017257
sp|3981|	2-ketobutyrate formate-lyase (EC 2.3.1.-) / Pyruvate formate-lyase (EC 2.3.1.54)	29 kDa	0.00030044			0.00014822	0.0002718	6.2113e-05
sp|3985|	Inner membrane protein	45 kDa				3.7882e-05			0.00028952		0.00013563	0.00020638	0.000213	0.00024053
sp|3986|	Acetylornithine deacetylase (EC 3.5.1.16)	42 kDa				8.6247e-05	0.00010763					0.00014096		0.00035204
sp|3988|	Acetylglutamate kinase (EC 2.7.2.8)	27 kDa	0.00024316			0.00047128	0.00038955			0.00045261	0.0001534	0.00021007	0.00036135	0.00023317
sp|3989|	Argininosuccinate lyase (EC 4.3.2.1)	50 kDa	0.0004786	0.0004878	0.00013683	0.00086738	0.00083761	0.00042405				0.00011814	0.0001016	0.00019669
sp|3991|	Soluble pyridine nucleotide transhydrogenase (EC 1.6.1.1)	49 kDa	0.00021112	0.00015281	0.00014083	0.00040919	0.00033159			0.00013099	0.00013319	0.00016213	0.00015687	0.00013497
sp|3992|	Unsaturated fatty acid biosythesis repressor FabR, TetR family	27 kDa				4.7055e-05	5.0333e-05
sp|3995|	Outer membrane vitamin B12 receptor BtuB	68 kDa	0.00010178	0.00012629	0.0010999	0.00019726	0.00024937	2.6302e-05
sp|3997|	UDP-N-acetylmuramate:L-alanyl-gamma-D-glutamyl-meso-diaminopimelate ligase (EC 6.3.2.-)	50 kDa		4.2418e-05		3.6141e-05
sp|3999|	Fructose-1,6-bisphosphatase, type I (EC 3.1.3.11)	37 kDa		8.7582e-05		0.00016583	0.00010643		0.00022813		0.00017812	0.00054205	0.00020979	0.00040612
sp|4013|	NADP-dependent malic enzyme (EC 1.1.1.40)	82 kDa	8.2333e-05	3.831e-05		0.00049324	0.00031812
sp|4064|	orf98	46 kDa				5.4917e-05			0.00018888			0.00035902	0.00040528	0.00026152
sp|4066|	DNA gyrase subunit B (EC 5.99.1.3)	90 kDa				5.4781e-05	5.8597e-05
sp|4068|	DNA polymerase III beta subunit (EC 2.7.7.7)	41 kDa				7.5211e-05	9.6541e-05							0.0001228
sp|4075|	GTPase and tRNA-U34 5-formylation enzyme TrmE	49 kDa				3.638e-05	5.1886e-05					7.9278e-05
sp|4077|	Tryptophanase (EC 4.1.99.1)	53 kDa	0.0011941	0.00074082	0.0012214	0.00053769	0.00046262	0.00015429	0.00026801	0.00080263	0.00079516	0.00061133	0.001183	0.0015586
sp|4082|	FIG00553873: hypothetical protein	20 kDa				0.00011714		8.59e-05
sp|4088|	Phosphate transport system regulatory protein PhoU	27 kDa				4.5688e-05	0.00012218
sp|4092|	Phosphate ABC transporter, periplasmic phosphate-binding protein PstS (TC 3.A.1.7.1)	37 kDa	0.0048313	0.0048742	0.0034698	0.0040098	0.0030296	0.0045974	0.0024809	0.0012607	0.0026206	0.0027566	0.0018117	0.0035072
sp|4093|	Glucosamine--fructose-6-phosphate aminotransferase [isomerizing] (EC 2.6.1.16)	69 kDa	0.0014157	0.00086292	0.0007754	0.0015755	0.0010205	0.00069321		0.00023116			0.00022146
sp|4094|	N-acetylglucosamine-1-phosphate uridyltransferase (EC 2.7.7.23) / Glucosamine-1-phosphate N-acetyltransferase (EC 2.3.1.157)	49 kDa	0.00010278	6.3766e-05	5.485e-05	0.00012073	5.1658e-05			0.00012754	0.00012968	0.00011839	0.00015274
sp|4096|	ATP synthase beta chain (EC 3.6.3.14)	50 kDa	0.001834	0.0020228	0.00076123	0.0025971	0.0027269	0.00050905	0.00076837	0.001454	0.0015855	0.0021126	0.0025235	0.0027357
sp|4097|	ATP synthase gamma chain (EC 3.6.3.14)	32 kDa	0.00081652	0.00016886	0.00030502	0.00046039	0.00032831	0.00014067	0.00035187		0.00061814	0.0012541	0.00056626	0.0007308
sp|4098|	ATP synthase alpha chain (EC 3.6.3.14)	55 kDa	0.0020099	0.0012281	0.0008776	0.0019961	0.0024451	0.00056664	0.00063978	0.0015872	0.00049952	0.0014383	0.0021723	0.0013434
sp|4099|	ATP synthase delta chain (EC 3.6.3.14)	19 kDa		0.00016428		0.00040436			0.00028527	0.00049288	0.0003341	0.00071171	0.00091817	0.0004232
sp|4100|	ATP synthase F0 sector subunit b (EC 3.6.3.14)	17 kDa		0.00012426		0.00056466	0.00018875					0.00080751	0.00074412	0.00019207
sp|4104|	rRNA small subunit 7-methylguanosine (m7G) methyltransferase GidB	23 kDa				5.3193e-05
sp|4105|	tRNA uridine 5-carboxymethylaminomethyl modification enzyme GidA	70 kDa				3.5011e-05
sp|4106|	Flavoprotein MioC	16 kDa				0.00022471	0.00012018					0.00061211	0.00047381	0.00050957
sp|4108|	Aspartate--ammonia ligase (EC 6.3.1.1)	37 kDa								0.00017624		0.0003272	0.00042212	0.00040858
sp|4115|	Ribose ABC transport system, periplasmic ribose-binding protein RbsB (TC 3.A.1.2.1)	31 kDa	0.0025862	0.00058941	0.00080274	0.0012834	0.00053717	0.0013912	0.0060558	0.007663	0.01212	0.0089372	0.0072944	0.006276
sp|4131|	NADPH-dependent broad range aldehyde dehydrogenase YqhD	42 kDa	0.00016148			0.00015649	3.0434e-05					9.3003e-05	0.00011998	0.00023227
sp|4132|	Methylglyoxal reductase, acetol producing (EC 1.1.1.-) / 2,5-diketo-D-gluconate reductase A (EC 1.1.1.274)	31 kDa	0.00039767			0.0002002	0.00017132
sp|4140|	TRAP-type C4-dicarboxylate transport system, periplasmic component	36 kDa				5.0509e-05
sp|4143|	Putative cell division protein precursor	52 kDa	0.00023268	0.0001856		0.00032798	0.00017542		0.00010743	0.00030936	0.00016776			6.3751e-05
sp|4145|	Topoisomerase IV subunit A (EC 5.99.1.-)	84 kDa				6.589e-05	2.3493e-05
sp|4148|	Protein ygiW precursor	14 kDa	0.0004807			0.0003388							0.00071436	0.00046097
sp|4153|	Modulator of drug activity B	22 kDa	0.00040473			0.00025673
sp|4160|	Ferrichrome-iron receptor	79 kDa			3.508e-05		2.4778e-05
sp|4161|	Topoisomerase IV subunit B (EC 5.99.1.-)	70 kDa				4.3694e-05
sp|4163|	3',5'-cyclic-nucleotide phosphodiesterase (EC 3.1.4.17)	31 kDa				6.006e-05
sp|4165|	ADP-ribose pyrophosphatase (EC 3.6.1.13)	24 kDa				7.9026e-05							0.00022217	0.00014336
sp|4166|	Type I secretion outer membrane protein, TolC precursor	54 kDa	0.0002852	0.00017694	0.0002283	0.00034618	0.00023891	4.9136e-05		0.00017696	0.00027988	0.00010951	0.00018837	0.00027349
sp|4168|	Similarity with glutathionylspermidine synthase (EC 6.3.1.8), group 1	45 kDa		5.022e-05		9.984e-05	0.00013731
sp|4177|	3,4-dihydroxy-2-butanone 4-phosphate synthase (EC 4.1.99.12)	23 kDa	0.00021598	0.000134					0.00023269	0.00026802		0.00016586		0.00020712
sp|4178|	FIG01200701: hypothetical protein	11 kDa				0.00016683
sp|4192|	CFA/I fimbrial major subunit	20 kDa				0.00067759	0.0002416					0.0016612	0.001905	0.002228
sp|4193|	CFA/I fimbrial auxiliary subunit	25 kDa										0.0010538	0.00083663	0.00067484
sp|4195|	CFA/I fimbrial minor adhesin	60 kDa										6.5799e-05
sp|4202|	Dihydropteroate synthase (EC 2.5.1.15)	28 kDa										0.00019922	0.00017134
sp|4209|	Arsenate reductase (EC 1.20.4.1)	19 kDa	0.00037197	0.00063462	0.00052108	0.0014419	0.0015774		0.00045083			0.00032136	0.00055278	0.0003567
sp|4211|	FIG01202954: hypothetical protein	65 kDa				1.8413e-05
sp|4221|	Chaperone HdeB	12 kDa							0.0021039	0.0018848		0.0011664		0.0016646
sp|4228|	Periplasmic hemin-binding protein	31 kDa	0.0042357	0.0043002	0.0020256	0.0028884	0.0042716	0.0015069	0.0016001	0.0024575	0.0016658	0.0015842	0.001635	0.001055
sp|4235|	Starvation lipoprotein Slp	21 kDa				5.8569e-05
sp|4246|	YciK-like oxidoreductase	28 kDa	0.00068194	0.00023077	9.9253e-05	0.00041509	0.0003038		0.00020037				0.00027639	0.0001189
sp|4249|	DNA topoisomerase I (EC 5.99.1.2)	90 kDa				0.00013158	5.9261e-05
sp|4250|	Phosphoethanolamine transferase specific for the outer Kdo residue of lipopolysaccharide	45 kDa	0.00027756			0.00018165	0.00017936		0.00032039		0.00015009			0.00011407
sp|4252|	Dipeptide-binding ABC transporter, periplasmic substrate-binding component (TC 3.A.1.5.2)	58 kDa	0.012746	0.015628	0.020358	0.015375	0.018101	0.022299	0.0046481	0.010482	0.011116	0.0067311	0.0075139	0.0074907
sp|4256|	Dipeptide transport ATP-binding protein DppD (TC 3.A.1.5.2)	36 kDa				3.3673e-05	3.6018e-05
sp|4261|	ClpXP protease specificity-enhancing factor / Stringent starvation protein B	18 kDa	0.00085215			0.00036703	0.00046398					0.0003272		0.00018159
sp|4262|	Stringent starvation protein A	24 kDa	0.0023581	0.00091438	0.00047192	0.0013764	0.0010556	0.00045705	0.00023818	0.00027434	0.0004649	0.00084887	0.0008761	0.000424
sp|4263|	SSU ribosomal protein S9p (S16e)	15 kDa				8.4699e-05			0.0011652		0.00045488	0.00055372	0.0014287	0.00069145
sp|4264|	LSU ribosomal protein L13p (L13Ae)	16 kDa										0.00076039	0.0014715	0.0011605
sp|4265|	ATPase, AFG1 family	43 kDa				2.9362e-05
sp|4266|	Putative cytochrome d ubiquinol oxidase subunit III (EC 1.10.3.-) (Cytochrome bd-I oxidase subunit III)	15 kDa			0.00028422	0.00033366	0.00022307
sp|4267|	Outer membrane stress sensor protease DegQ, serine protease	47 kDa		4.2604e-05		0.0003509	3.8829e-05		0.0004439	0.00083086	0.00056319	0.00055372	0.0002041	0.00023048
sp|4269|	Malate dehydrogenase (EC 1.1.1.37)	32 kDa	0.015673	0.0091954	0.0059723	0.012334	0.010457	0.0086181	0.0063116	0.0062447	0.0047384	0.0083058	0.0066227	0.0067704
sp|4270|	Arginine pathway regulatory protein ArgR, repressor of arg regulon	17 kDa										0.00023072	0.00044647	0.00019207
sp|4277|	TldD protein, part of TldE/TldD proteolytic complex	51 kDa				6.8675e-05
sp|4278|	FIG005080: Possible exported protein	137 kDa					9.4224e-06
sp|4279|	Cytoplasmic axial filament protein CafA and Ribonuclease G (EC 3.1.4.-)	55 kDa				3.3776e-05
sp|4280|	Septum formation protein Maf	21 kDa				0.00022357	8.968e-05					0.0001827
sp|4283|	Rod shape-determining protein MreB	37 kDa	0.00022511			4.7598e-05
sp|4285|	Alcohol dehydrogenase (EC 1.1.1.1)	35 kDa	0.00048218		0.00023159	0.00027187	0.00016358	9.9687e-05	0.00038961	0.00026926	0.00018252	0.00049989	0.00035828	0.00023119
sp|4288|	Biotin carboxyl carrier protein of acetyl-CoA carboxylase	17 kDa	0.001402	0.00018639		0.00067054	0.0009815	0.00087993	0.00097102		0.00075814	0.0021918	0.0017859	0.0014405
sp|4289|	Biotin carboxylase of acetyl-CoA carboxylase (EC 6.3.4.14)	49 kDa	0.0012178	0.00088506	0.00044564	0.0010177	0.00094434	8.9918e-05	0.00044983	0.00051813	0.0001317	0.00048096	0.0006722	0.00030029
sp|4313|	Glycoprotein-polysaccharide metabolism	19 kDa		0.00020405	0.00019746	0.0001159
sp|4326|	FIG01200701: possible membrane protein	13 kDa							0.00061577
sp|4327|	Peptidyl-prolyl cis-trans isomerase PpiD (EC 5.2.1.8)	68 kDa	0.000326	7.7788e-05	0.00010037	0.00051255	0.0003592	6.4804e-05
sp|4338|	Uracil-DNA glycosylase, family 1	26 kDa				0.00033658	7.7149e-05
sp|4339|	hypothetical tRNA/rRNA methyltransferase yfiF [EC:2.1.1.-]	38 kDa				4.7874e-05
sp|4352|	Manganese superoxide dismutase (EC 1.15.1.1)	23 kDa	0.0019718	0.00075281	0.00042496	0.0012561	0.0014008	0.0011759	0.00061278	0.00070582	0.0012439	0.0042806	0.0034938	0.0031272
sp|4355|	Uncharacterized protein conserved in bacteria	25 kDa				4.9156e-05
sp|4361|	tRNA-guanine transglycosylase (EC 2.4.2.29)	43 kDa										0.00023995	0.00018573	7.9901e-05
sp|4363|	Protein-export membrane protein SecD (TC 3.A.5.1.1)	65 kDa				3.646e-05	2.925e-05
sp|4369|	Glucans biosynthesis protein D precursor	61 kDa	0.00084056	0.00070131	0.00095128	0.00096014	0.00080851	0.00028463	0.00079627	0.0016725	0.00047542	0.00050082	0.001163	0.00086164
sp|4374|	Tellurite resistance protein TehB	22 kDa				0.00027946	5.9787e-05					0.0001827
sp|4375|	Uncharacterized membrane lipoprotein clustered with tellurite resistance proteins TehA/TehB	24 kDa	0.00035186	0.00013098	0.000338	0.00027279	7.9581e-05	0.00025461				0.00016213		0.00020245
sp|4382|	ABC transporter, periplasmic spermidine putrescine-binding protein PotD (TC 3.A.1.11.1)	42 kDa	0.00012301	0.00015264		0.0001445	7.7284e-05		0.00059638		0.00020695	0.00037787	0.00036562	0.00047185
sp|4386|	4-aminobutyraldehyde dehydrogenase (EC 1.2.1.19)	51 kDa												9.4819e-05
sp|4395|	Probable tonB-dependent receptor yncD precursor	74 kDa				2.4578e-05	4.3817e-05
sp|4397|	FIG00638561: hypothetical protein	39 kDa	0.021509	0.03553	0.017537	0.030537	0.036102	0.024544	0.033328	0.026938	0.033616	0.041549	0.020652	0.047745
sp|4405|	Trehalose-6-phosphate hydrolase (EC 3.2.1.93)	64 kDa				4.9959e-05	7.4815e-05
sp|4408|	Phage major capsid protein #Fam0066	24 kDa										0.00016819		0.00042004
sp|4425|	S-formylglutathione hydrolase (EC 3.1.2.12)	31 kDa						0.00014575
sp|4427|	FrmR: Negative transcriptional regulator of formaldehyde detoxification operon	10 kDa										0.00079103
sp|4436|	Porphobilinogen synthase (EC 4.2.1.24)	36 kDa	0.00014465			0.00035684	9.088e-05	7.4765e-05				0.00077761	0.00042994	0.00087854
sp|4445|	D-alanine--D-alanine ligase A (EC 6.3.2.4)	39 kDa	0.00012876			9.0749e-05	8.0893e-05					9.8879e-05	0.00012756
sp|4448|	Alkaline phosphatase (EC 3.1.3.1)	49 kDa				0.0001052	7.5019e-05			0.00024696	8.3701e-05	7.6416e-05		6.3615e-05
sp|4451|	Pyrroline-5-carboxylate reductase (EC 1.5.1.2)	28 kDa	0.00023231			0.00026606					0.00014655	0.0002007	0.00017261	0.00022277
sp|4456|	Cytoplasmic protein YaiE	10 kDa						0.0002577	0.00080574			0.00057434	0.00049397	0.00063751
sp|4459|	DNA recombination-dependent growth factor C	34 kDa				3.634e-05							0.00015324	9.8887e-05
sp|4460|	Glucokinase, ROK family (EC 2.7.1.2)	33 kDa				5.469e-05						0.00011918		9.9214e-05
sp|4464|	Glutamyl-tRNA synthetase (EC 6.1.1.17)	54 kDa	0.0017248	0.001708	0.00077	0.0016715	0.0019255	0.0019544	0.00021441	0.00018522	8.3701e-05	0.0004585	0.00059151	0.00044531
sp|4489|	Transcriptional repressor of PutA and PutP / Proline dehydrogenase (EC 1.5.99.8) (Proline oxidase) / Delta-1-pyrroline-5-carboxylate dehydrogenase (EC 1.5.1.12)	144 kDa	2.3671e-05			0.00082582	0.00041045	3.0586e-05
sp|4520|	Cell division trigger factor (EC 5.2.1.8)	48 kDa	0.0011572	0.00033654	5.7897e-05	0.00274	0.0021811	0.00056074	0.0031558	0.0037696	0.0023271	0.0029577	0.0036007	0.0014912
sp|4524|	Hypothetical lipoprotein YajG precursor	21 kDa	0.0021969	0.0020193	0.0020843	0.0026094	0.002147	0.0010093	0.00026298		0.00041066	0.00093729	0.00072552	0.00062422
sp|4527|	Cytochrome O ubiquinol oxidase subunit II (EC 1.10.3.-)	33 kDa	0.00015888	0.0002957	0.00016957	0.00031726	0.00025952
sp|4533|	FIG001943: hypothetical protein YajQ	18 kDa	0.0016294	0.0013082	0.00015345	0.0029047	0.0026013	9.9075e-05	0.0015489	0.0030329	0.0054419	0.0070659	0.0045579	0.0057904
sp|4535|	DJ-1/YajL/PfpI superfamily, includes chaperone protein YajL (former ThiJ), parkinsonism-associated protein DJ-1, peptidases PfpI, Hsp31	21 kDa				0.00030898		0.00045317
sp|4537|	Exodeoxyribonuclease VII small subunit (EC 3.1.11.6)	9 kDa										0.0004499
sp|4540|	FIG00553873: hypothetical protein	36 kDa							0.00015584			0.00011109
sp|4544|	Transcription termination protein NusB	16 kDa				0.00011882			0.00036326		0.00028362	0.00077681	0.0013362	0.00064668
sp|4545|	6,7-dimethyl-8-ribityllumazine synthase (EC 2.5.1.78)	16 kDa		0.0016154	0.00032066	0.00063525	0.00079275	0.00067289				0.00034608		0.00067224
sp|4546|	Diaminohydroxyphosphoribosylaminopyrimidine deaminase (EC 3.5.4.26) / 5-amino-6-(5-phosphoribosylamino)uracil reductase (EC 1.1.1.193)	40 kDa				0.00018001	0.00012837					0.00014711		0.00012246
sp|4552|	Thioredoxin reductase (EC 1.8.1.9)	35 kDa	0.00034068	0.00024156	0.0001948	0.00030872	0.00036692	0.00032701	0.00055055	0.00045296	0.00049126	0.0004485	0.00043396	0.0003267
sp|4554|	Leucine-responsive regulatory protein, regulator for leucine (or lrp) regulon and high-affinity branched-chain amino acid transport system	19 kDa				0.00057069	0.00010773					0.00021946		0.00027405
sp|4556|	Lysyl-tRNA synthetase (class II) (EC 6.1.1.6)	25 kDa	0.00027898	0.00012981		0.00031951	0.00039435
sp|4583|	Manganese ABC transporter, ATP-binding protein SitB	30 kDa				0.00012012
sp|4584|	Manganese ABC transporter, periplasmic-binding protein SitA	34 kDa	0.029087	0.016802	0.019952	0.029049	0.033494	0.017318	0.015447	0.017792	0.027493	0.027645	0.018787	0.036616
sp|4590|	Putative ATP binding protein SugR	51 kDa				9.9646e-05	0.00013324					8.143e-05		6.7789e-05
sp|4593|	FIG00637880: hypothetical protein	21 kDa	0.00024284			0.0001141
sp|4601|	FIG00638024: Transposase ECs5301	37 kDa		9.2603e-05		3.5067e-05
sp|4609|	Diaminopimelate decarboxylase (EC 4.1.1.20)	46 kDa	0.00011159
sp|4621|	Thymidylate synthase (EC 2.1.1.45)	30 kDa				4.1708e-05								0.0001135
sp|4626|	Exodeoxyribonuclease V gamma chain (EC 3.1.11.5)	129 kDa				1.472e-05
sp|4627|	Protease III precursor (EC 3.4.24.55)	108 kDa	0.0001624			0.00032621	0.00027547	0.00015948
sp|4628|	Exodeoxyribonuclease V beta chain (EC 3.1.11.5)	134 kDa				9.3313e-06
sp|4641|	Periplasmic protein YqjC	14 kDa				0.00018051					0.00048471		0.0003806	0.0002456
sp|4647|	Uronate isomerase (EC 5.3.1.12)	54 kDa	6.648e-05			7.0282e-05		0.00036078
sp|4672|	Sialic acid-induced transmembrane protein YjhT(NanM), possible mutarotase	40 kDa							0.00020581				0.00012618
sp|4688|	ABC transporter, periplasmic spermidine putrescine-binding protein PotD (TC 3.A.1.11.1)	39 kDa	0.0076767	0.0039271	0.0038811	0.0057586	0.0058213	0.0074714	0.0040627	0.0015877	0.003172	0.0065158	0.0024684	0.0052951
sp|4691|	Putrescine transport ATP-binding protein PotA (TC 3.A.1.11.1)	43 kDa		5.1283e-05
sp|4693|	Tripeptide aminopeptidase (EC 3.4.11.4)	45 kDa	7.6582e-05	0.00011878		8.0963e-05	7.2169e-05						0.00028452	0.00011016
sp|4694|	FIG002776: hypothetical protein	43 kDa			6.7056e-05	5.904e-05	0.00011052
sp|4696|	Transcriptional regulatory protein PhoP	26 kDa	0.0015413	0.00052157	0.00022432	0.0012591	0.0013468		0.00056607	0.00078242	0.00070714	0.0011298	0.00062466	0.00060463
sp|4697|	Adenylosuccinate lyase (EC 4.3.2.2)	52 kDa	0.0010278	0.0008077	0.00060335	0.00097794	0.00095567	0.00010625	0.00022146	0.0004464	0.00030259	0.00063144	0.00050914	0.00052566
sp|4698|	FIG002903: a protein of unknown function perhaps involved in purine metabolism	23 kDa				0.00012924
sp|4705|	Isocitrate dehydrogenase [NADP] (EC 1.1.1.42)	46 kDa	0.0078114	0.0085508	0.0068542	0.0071465	0.0085929	0.0042702	0.0016386	0.0024466	0.001848	0.0030714	0.003516	0.0039974
sp|4706|	Branched-chain amino acid ABC transporter, amino acid-binding protein (TC 3.A.1.4.1)	39 kDa	0.00085138	0.00058102	0.00047706	0.00063005	0.00075418	0.0016941	0.00061913		0.00026855	0.00073553	0.00069587	0.0010205
sp|4710|	6-phospho-beta-glucosidase (EC 3.2.1.86)	55 kDa				0.00021838	0.00019671	5.0572e-05
sp|4712|	2-Keto-3-deoxy-D-manno-octulosonate-8-phosphate synthase (EC 2.5.1.55)	31 kDa	0.0035206	0.0015358	0.001277	0.0021324	0.0019492	0.00059707	0.0014223	0.0017407	0.0010411	0.0031683	0.0039239	0.0033761
sp|4716|	Peptide chain release factor 1	41 kDa					3.2717e-05				0.00010951
sp|4718|	Outer membrane lipoprotein LolB	24 kDa	0.0015094	0.0018261	0.001752	0.00093087	0.0010811	0.00011702				0.00017387
sp|4720|	Ribose-phosphate pyrophosphokinase (EC 2.7.6.1)	34 kDa	0.0011407	0.00046154	0.00039701	0.0010312	0.00065434	0.0001538	0.00056103	0.0005539	0.00043804	0.00074269	0.00095815	0.00038048
sp|4723|	Peptidyl-tRNA hydrolase (EC 3.1.1.29)	21 kDa				0.00017027	0.00018213
sp|4724|	GTP-binding and nucleic acid-binding protein YchF	40 kDa	8.6076e-05		6.8903e-05	0.00015167	0.00011356		0.00020865	0.00032044	0.00027151	0.00029745	0.00031979	0.00012381
sp|4728|	Phosphoenolpyruvate-dihydroxyacetone phosphotransferase (EC 2.7.1.121), dihydroxyacetone binding subunit DhaK	38 kDa	8.7768e-05			7.7324e-05	3.3084e-05		0.00021275	0.00024506	0.00022148	0.00025275	0.00019565	0.00029458
sp|4729|	Phosphoenolpyruvate-dihydroxyacetone phosphotransferase (EC 2.7.1.121), ADP-binding subunit DhaL	23 kDa										0.00017139	0.00022111
sp|4730|	Phosphoenolpyruvate-dihydroxyacetone phosphotransferase (EC 2.7.1.121), subunit DhaM; DHA-specific IIA component / DHA-specific phosphocarrier protein HPr / DHA-specific EI component	52 kDa	0.0001655			0.00024495	8.7337e-05		0.00010698	0.00012322	8.3524e-05	0.00011438	0.00014756	6.348e-05
sp|4742|	Membrane-bound lytic murein transglycosylase E (EC 3.2.1.-)	22 kDa	0.00046176	0.00014324	0.00043124	5.4241e-05	0.00011604	0.00011933
sp|4747|	Alanine racemase (EC 5.1.1.1) ## catabolic	39 kDa	0.00052661	0.00024503	0.00021077	0.0003093	0.00029776							0.00016833
sp|4748|	D-amino acid dehydrogenase small subunit (EC 1.4.99.1)	47 kDa	0.0002216	0.00025205	0.00014782	0.00023427	0.00029236			0.00027499	9.3199e-05			7.0834e-05
sp|4757|	FIG094199: Fumarylacetoacetate hydrolase	24 kDa	0.00014267			0.00017597	5.3781e-05	0.00018435
sp|4760|	FIG01045439: hypothetical protein	15 kDa	0.0023493	0.0028421	0.0027268	0.0053399	0.0018154	0.016878	0.0093014	0.0045916	0.0029642	0.0090657	0.0089026	0.028498
sp|4763|	Septum site-determining protein MinD	30 kDa	0.00023145	0.00017949	0.00027791	0.00069328	0.00052347	5.9812e-05	0.00046753	0.00064622	0.00029202	0.00019996		0.00011097
sp|4764|	Cell division topological specificity factor MinE	10 kDa				0.00043793
sp|4774|	High-affinity leucine-specific transport system, periplasmic binding protein LivK (TC 3.A.1.4.1)	39 kDa	0.00067741	0.00034147	0.00027113	0.00017904	0.00015959	0.0011817	0.00020526	0.00039404	0.0002671	0.00043893	0.00025167	0.000203
sp|4796|	Molybdenum ABC transporter, periplasmic molybdenum-binding protein ModA (TC 3.A.1.8.1)	27 kDa	0.0028571	0.00060342	0.00053527	0.00044986	0.00036663	0.0026706	0.011199	0.010976	0.022013	0.019747	0.015538	0.0089772
sp|4798|	DNA-binding domain of ModE / Molybdate-binding domain of ModE	28 kDa	0.00017889			0.00016811							0.00017723
sp|4800|	UDP-N-acetylglucosamine 4-epimerase (EC 5.1.3.7) / UDP-glucose 4-epimerase (EC 5.1.3.2)	37 kDa										0.00021297	0.00013738	0.00035459
sp|4801|	Galactose-1-phosphate uridylyltransferase (EC 2.7.7.10)	40 kDa				4.7461e-05								8.61e-05
sp|4802|	Galactokinase (EC 2.7.1.6)	41 kDa	8.1794e-05			2.8824e-05			0.00013218			0.00028266	0.00024311	0.00019609
sp|4803|	Aldose 1-epimerase (EC 5.1.3.3)	38 kDa				0.00015912	6.8081e-05
sp|4804|	Phosphoglycerate mutase (EC 5.4.2.1)	29 kDa	0.0076239	0.0026751	0.0013506	0.0035235	0.0023321	0.0029715	0.0014138	0.0020938	0.0025231	0.0035992	0.0028789	0.0026966
sp|4805|	2-keto-3-deoxy-D-arabino-heptulosonate-7-phosphate synthase I alpha (EC 2.5.1.54)	38 kDa				7.8649e-05						0.00015425		8.5608e-05
sp|4806|	Probable secreted protein	13 kDa							0.0018033	0.001154	0.0010951	0.0012854	0.00073704	0.0010701
sp|4840|	Arabinose 5-phosphate isomerase (EC 5.3.1.13)	34 kDa				3.4302e-05
sp|4848|	C-terminal domain of CinA type S; Protein Implicated in DNA repair function with RecA and MutS	18 kDa			0.00022738	0.00013347		0.0012234
sp|4849|	RecA protein	38 kDa		0.00010983	7.0855e-05	0.00014037	6.6731e-05		0.0003576	0.00016476		0.0002549	0.00052616	0.0002122
sp|4852|	Alanyl-tRNA synthetase (EC 6.1.1.7)	96 kDa	0.00055286	0.0008077	0.00044256	0.0011313	0.0012571	0.00041479
sp|4879|	Predicted exported alpha-N-acetylgalactosaminidase (EC 3.2.1.49)	70 kDa	9.935e-05			7.0022e-05	1.8725e-05					5.7221e-05		7.1453e-05
sp|4880|	YheO-like PAS domain	27 kDa	0.00013019			4.5879e-05			0.00021039
sp|4885|	SSU ribosomal protein S7p (S5e)	18 kDa									0.00075814	0.0021918	0.0028277	0.0024969
sp|4886|	Translation elongation factor G	78 kDa	0.0051262	0.0043506	0.0043167	0.0040274	0.0060312	0.0035556
sp|4902|	Peptidase B (EC 3.4.11.23)	46 kDa	0.00014635	0.00015889		0.00016761	0.00022067					0.00012644		0.00010526
sp|4904|	Ferredoxin, 2Fe-2S	12 kDa				0.0015376	0.0016447	0.0018186
sp|4905|	Chaperone protein HscA	66 kDa	0.00017753		4.0603e-05	0.00017875	0.00010516
sp|4906|	Chaperone protein HscB	20 kDa	0.00073089			0.0007405	0.00099872					0.00094716	0.00067885	0.00052566
sp|4908|	Iron binding protein IscA for iron-sulfur cluster assembly	12 kDa				0.00025726
sp|4909|	Iron-sulfur cluster assembly scaffold protein IscU	14 kDa	0.00036616		0.00039081	0.0012473	0.00050609	0.0010093	0.00059172	0.0013631	0.00154	0.0012653	0.0018138	0.0010534
sp|4910|	Cysteine desulfurase (EC 2.8.1.7), IscS subfamily	45 kDa	0.00050271	0.00021592	9.2865e-05	0.00046333	0.00056849		0.00031246	0.00021594		0.00026727	0.00045973	0.0002225
sp|4911|	Iron-sulfur cluster regulator IscR	17 kDa	0.00028931	0.00011966		0.0004418	0.00014541	0.0003489				0.00066652		0.00046239
sp|4912|	tRNA:Cm32/Um32 methyltransferase	27 kDa				8.952e-05				0.00023642		0.00014631		0.0001218
sp|4913|	Inositol-1-monophosphatase (EC 3.1.3.25)	29 kDa				0.00016496	6.6169e-05		0.00018911			0.0002696	0.00017391	0.00016833
sp|4926|	DcrB protein precursor	20 kDa	0.00042224	0.00026196	0.00054079	0.0008035	0.00038199	0.00026188				0.00019455	0.00025099
sp|4930|	Nickel ABC transporter, periplasmic nickel-binding protein NikA (TC 3.A.1.5.3)	59 kDa	8.9443e-05			0.00011557	2.2477e-05
sp|4937|	Exonuclease SbcC	109 kDa				1.7187e-05
sp|4938|	Colicin protein	47 kDa				0.00018136	4.157e-05	0.00079796
sp|4942|	D-mannonate oxidoreductase (EC 1.1.1.57)	54 kDa				6.7969e-05
sp|4973|	Cold shock protein CspC	4 kDa						0.0094532	0.022783	0.0099297	0.0048077	0.018435	0.016422	0.016078
sp|4979|	PTS system, mannose-specific IIA component (EC 2.7.1.69) / PTS system, mannose-specific IIB component (EC 2.7.1.69)	35 kDa				0.00027272	0.00012763	7.4997e-05	0.00015633			0.00022286	0.00021563	0.00018553
sp|4982|	L-serine dehydratase, beta subunit (EC 4.3.1.17) / L-serine dehydratase, alpha subunit (EC 4.3.1.17)	47 kDa				0.00017842	0.00016358
sp|4990|	Starvation lipoprotein Slp paralog	21 kDa		0.00035154	0.00090716	0.00031378		0.00016735
sp|5012|	Uncharacterized protein YeaK	18 kDa				0.00026373						0.00021552
sp|5017|	MltA-interacting protein MipA	28 kDa	0.0014489	0.0024622	0.0028743	0.0011766	0.001591	0.00052094
sp|5019|	Aldose 1-epimerase family protein YeaD	33 kDa	0.00026569		8.5074e-05	0.00018726	8.0123e-05	8.2394e-05				0.00024484
sp|5020|	NAD-dependent glyceraldehyde-3-phosphate dehydrogenase (EC 1.2.1.12)	36 kDa	0.0035399	0.0026061	0.0023803	0.0037257	0.0018503	0.0084893	0.00030509		0.00023821	0.0013592	0.00091183	0.0017652
sp|5033|	L-asparaginase I, cytoplasmic (EC 3.5.1.1)	35 kDa										0.00011178		9.3052e-05
sp|5035|	FIG002003: Protein YdjA	20 kDa	0.00059759		0.00020501	0.00042118	0.00048271	8.8247e-05		0.00063563	0.00021543	0.00098339	0.00088807	0.00073679
sp|5036|	Selenide,water dikinase (EC 2.7.9.3)	37 kDa												8.6348e-05
sp|5038|	NADP-specific glutamate dehydrogenase (EC 1.4.1.4)	49 kDa	6.99e-05	0.00017347		6.1582e-05	9.2222e-05	0.00063224		0.00013011		0.00016104	0.00010388	0.00020109
sp|5042|	Putative thiosulfate sulfurtransferase ynjE (EC 2.8.1.1)	48 kDa				3.7969e-05	9.4766e-05		0.00040627	0.00080221	0.00045314			0.00020664
sp|5045|	ABC transporter, periplasmic substrate-binding protein YnjB	43 kDa	0.00024159	0.00024981	0.00029008	0.00042568	0.00028838					9.2763e-05		0.00023167
sp|5062|	Phosphoenolpyruvate carboxylase (EC 4.1.1.31)	31 kDa				0.00012056	0.00021493
sp|5065|	Mannitol-1-phosphate 5-dehydrogenase (EC 1.1.1.17)	41 kDa				0.00027383	0.00030833					0.00014133		0.00011765
sp|5072|	Lipoprotein NlpD	40 kDa	0.0019786	0.0009718	0.0016498	0.00076989	0.0010877	0.00029827	0.00026645	0.00015346	0.00036407	0.00061728	0.00049006	0.00035576
sp|5075|	tRNA pseudouridine 13 synthase (EC 4.2.1.-)	39 kDa	8.9529e-05	0.00013886		7.8875e-05	0.00010124		0.00021702	0.00016665		0.00015469	0.00013305	8.5853e-05
sp|5127|	ATP-dependent Clp protease ATP-binding subunit ClpA	84 kDa				0.00015253	0.000101
sp|5128|	Seryl-tRNA synthetase (EC 6.1.1.11)	48 kDa	0.00087197	0.00047335	0.000698	0.00072979	0.00061629	9.3891e-05	0.00023485	0.00027051	0.00022921	0.00054407	0.00080988	0.00052261
sp|5130|	Outer membrane lipoprotein carrier protein LolA	23 kDa	0.00061567	0.0014801	0.00024642	0.002251	0.0035972	0.0015513	0.0016168	0.0015758	0.0033015	0.0033687	0.0035454	0.003321
sp|5142|	Ferric enterobactin-binding periplasmic protein FepB (TC 3.A.1.14.2)	34 kDa	0.00054041		0.00011798	0.00036357	9.2595e-05	0.00010157	0.0010321	0.00073157	0.00092979	0.00045273	0.00051106	0.00065956
sp|5143|	Isochorismate synthase (EC 5.4.4.2) [enterobactin] siderophore	43 kDa				5.6322e-05						9.2051e-05
sp|5144|	2,3-dihydroxybenzoate-AMP ligase (EC 2.7.7.58) [enterobactin] siderophore	59 kDa		3.6166e-05		0.00013353	5.4935e-05
sp|5145|	Isochorismatase (EC 3.3.2.1) of siderophore biosynthesis	33 kDa				0.0001159	6.199e-05		0.00017717	0.00020407
sp|5146|	2,3-dihydro-2,3-dihydroxybenzoate dehydrogenase (EC 1.3.1.28) [enterobactin] siderophore	26 kDa	0.00044096	0.00027358	0.00010085	0.00031079	0.00018997	0.00019535			0.00015896			0.00012082
sp|5155|	Thiol:disulfide interchange protein DsbG precursor	30 kDa	0.00034976			0.00022597	0.00026369	6.0258e-05	0.0011304	0.00086806	0.0013975	0.0010072	0.00051977	0.00061491
sp|5156|	Alkyl hydroperoxide reductase protein C (EC 1.6.4.-)	21 kDa	0.0058481	0.0044057	0.0028757	0.011541	0.012093	0.0036703	0.0020251	0.0027991	0.0024244	0.0082762	0.0059593	0.0037654
sp|5158|	Alkyl hydroperoxide reductase protein F (EC 1.6.4.-)	56 kDa	0.00098954	0.00033486	0.00040806	0.0009299	0.00084775	0.00029447	0.00014537	0.00039071		0.00020725	0.00049018	0.00017253
sp|5161|	Ribonuclease I precursor (EC 3.1.27.6)	30 kDa	0.00023318	7.2332e-05			8.7896e-05
sp|5187|	Chromosome (plasmid) partitioning protein ParA	44 kDa							0.00013014
sp|5193|	FIG00639949: hypothetical protein	15 kDa				0.00052626		0.0010687
sp|5198|	Osmotically inducible protein OsmY	21 kDa	0.0009327	0.0017842	0.00031109	0.0010682	0.0016114	0.0010847	0.0011304	0.0021701	0.0022556	0.0034022	0.0034652	0.0032795
sp|5199|	Peptide chain release factor 3	60 kDa				4.1629e-05	4.4529e-05						8.7775e-05
sp|5203|	Ribosomal RNA small subunit methyltransferase C (EC 2.1.1.52)	38 kDa	9.1095e-05			9.6305e-05	0.00012018					0.00010493	0.00013537
sp|5207|	Uridine kinase (EC 2.7.1.48) [C1]	24 kDa				0.00015508
sp|5217|	6-phosphofructokinase (EC 2.7.1.11)	35 kDa	0.00082996	0.00045433	0.00042989	0.00068818	0.0005889	0.00012617	0.00047337		0.00049279	0.0016309	0.00087062	0.0018727
sp|5218|	Sulfate-binding protein Sbp	37 kDa						0.0018653
sp|5220|	Triosephosphate isomerase (EC 5.3.1.1)	27 kDa	0.0015929	0.0013683	0.00078468	0.0022238	0.0023094	0.0065547				0.00098802	0.0015478	0.00141
sp|5221|	Putative uncharacterized protein YiiQ	22 kDa				5.5331e-05						0.00063303	0.00046667	0.00052698
sp|5225|	Ferredoxin--NADP(+) reductase (EC 1.18.1.2)	28 kDa	0.00069294	0.00031266	0.00045384	0.00039959	0.00014248	0.0014
sp|5226|	Fructose-1,6-bisphosphatase, GlpX type (EC 3.1.3.11)	36 kDa							0.00030055			0.00032136	0.00034549	0.00013376
sp|5227|	Glycerol kinase (EC 2.7.1.30)	56 kDa	0.010799	0.0087271	0.011385	0.0073699	0.0079302	0.011452	0.0019614	0.0038233	0.0039266	0.0059867	0.0050873	0.0072221
sp|5229|	FIG074102: hypothetical protein	10 kDa											0.0014331	0.00055487
sp|5230|	Ribonuclease E inhibitor RraA	12 kDa				9.5747e-05
sp|5232|	ATP-dependent hsl protease ATP-binding subunit HslU	50 kDa				0.00031069				0.00013129	0.00013349	0.00020312	0.00041926	0.00016909
sp|5233|	ATP-dependent protease HslV (EC 3.4.25.-)	19 kDa		0.0012666		0.0014076	0.002978	0.0013305						0.00059585
sp|5234|	Cell division protein FtsN	31 kDa	0.00017043			0.00036036	0.00017132	5.8725e-05				0.00026176		0.00016343
sp|5241|	FKBP-type peptidyl-prolyl cis-trans isomerase SlyD (EC 5.2.1.8)	21 kDa	0.0011956	0.00064287	0.00070186	0.0012359	0.0012018		0.0021898	0.0013353	0.0012068	0.0022036	0.0024875	0.0013758
sp|5243|	FKBP-type peptidyl-prolyl cis-trans isomerase FkpA precursor (EC 5.2.1.8)	29 kDa	0.002083	0.00025129	0.0005095	0.0022022	0.0010251	0.0013159	0.0028052	0.0022618	0.0046724	0.0049322	0.0031815	0.0031072
sp|5252|	Glycine dehydrogenase [decarboxylating] (glycine cleavage system P protein) (EC 1.4.4.2)	104 kDa	0.00086521	0.00062793	0.0012937	0.0015245	0.0026461	0.0040162
sp|5253|	Glycine cleavage system H protein	14 kDa	0.00048443	0.00030054	0.00038778	0.00046946	0.00045651	0.00075113				0.001116	0.00089987	0.0010452
sp|5254|	Aminomethyltransferase (glycine cleavage system T protein) (EC 2.1.2.10)	40 kDa	0.0035194	0.0019438	0.0014773	0.0022839	0.0025239	0.0019299	0.00097102	0.00039945	0.00032492	0.0027686	0.0012756	0.0010701
sp|5257|	Xaa-Pro aminopeptidase (EC 3.4.11.9)	50 kDa	0.00042511	0.00032967	0.00019851	0.00016229	0.00018695	0.00010986		0.00019782	0.00013409	0.00024484	0.00010529	0.00013589
sp|5258|	UPF0149 exported protein YgfB	21 kDa				0.00022939	0.00018403					0.00046865	0.00024184	0.00023408
sp|5259|	Z-ring-associated protein ZapA	13 kDa							0.00046324					0.00054978
sp|5261|	D-3-phosphoglycerate dehydrogenase (EC 1.1.1.95)	44 kDa	0.00053346	0.00037824	0.00061004	0.0002417	0.00097672	0.00019694	0.00018473	0.00028371	0.00033654	0.00079007	0.0014723	0.00095004
sp|5263|	Ribose 5-phosphate isomerase A (EC 5.3.1.6)	23 kDa	0.0007847	0.00017703	0.00017131	0.00030167	0.00032269	0.00040557		0.00026557	0.00063005	0.00065739	0.00053006	0.00027363
sp|5271|	Protein of unknown function DUF541	27 kDa				0.0002238						0.00029262		0.0001827
sp|5274|	Fructose-bisphosphate aldolase class II (EC 4.1.2.13)	39 kDa	0.0013055	0.00070196	0.00048769	0.00092013	0.00098424	0.00067476	0.00098455	0.00048602	0.00032944	0.0011529	0.00077604	0.00079289
